# Supplementary material for: NFAD: fixing anomaly detection using normalizing flows
Source: PeerJ Comput Sci. 2021 Nov 18;7:e757. doi: 10.7717/peerj-cs.757 (PMC8627226; doi:10.7717/peerj-cs.757)
Supplement: Supplemental Information 1 [file peerj-cs-07-757-s001.zip]

Archive with 175 entries (156 files):
- code/
- code/README.md
- code/notebooks/
- code/notebooks/images/
- code/notebooks/moons_nf.ckpt
- code/notebooks/toy.ipynb
- code/openf/
- code/openf/__init__.py
- code/openf/algorithms/
- code/openf/algorithms/__init__.py
- code/openf/algorithms/deep_sad.py
- code/openf/algorithms/devnet.py
- code/openf/algorithms/feawad.py
- code/openf/algorithms/lib/
- code/openf/algorithms/lib/datasets.py
- code/openf/algorithms/lib/layers/
- code/openf/algorithms/lib/layers/__init__.py
- code/openf/algorithms/lib/layers/act_norm.py
- code/openf/algorithms/lib/layers/base/
- code/openf/algorithms/lib/layers/base/__init__.py
- code/openf/algorithms/lib/layers/base/activations.py
- code/openf/algorithms/lib/layers/base/lipschitz.py
- code/openf/algorithms/lib/layers/base/mixed_lipschitz.py
- code/openf/algorithms/lib/layers/base/utils.py
- code/openf/algorithms/lib/layers/container.py
- code/openf/algorithms/lib/layers/coupling.py
- code/openf/algorithms/lib/layers/elemwise.py
- code/openf/algorithms/lib/layers/glow.py
- code/openf/algorithms/lib/layers/iresblock.py
- code/openf/algorithms/lib/layers/mask_utils.py
- code/openf/algorithms/lib/layers/normalization.py
- code/openf/algorithms/lib/layers/squeeze.py
- code/openf/algorithms/lib/lr_scheduler.py
- code/openf/algorithms/lib/optimizers.py
- code/openf/algorithms/lib/resflow.py
- code/openf/algorithms/lib/toy_data.py
- code/openf/algorithms/lib/utils.py
- code/openf/algorithms/lib/visualize_flow.py
- code/openf/algorithms/nde/
- code/openf/algorithms/nde/__init__.py
- code/openf/algorithms/nde/distributions/
- code/openf/algorithms/nde/distributions/__init__.py
- code/openf/algorithms/nde/distributions/base.py
- code/openf/algorithms/nde/distributions/discrete.py
- code/openf/algorithms/nde/distributions/discrete_test.py
- code/openf/algorithms/nde/distributions/mixture.py
- code/openf/algorithms/nde/distributions/normal.py
- code/openf/algorithms/nde/distributions/normal_test.py
- code/openf/algorithms/nde/distributions/uniform.py
- code/openf/algorithms/nde/flows/
- code/openf/algorithms/nde/flows/__init__.py
- code/openf/algorithms/nde/flows/autoregressive.py
- code/openf/algorithms/nde/flows/autoregressive_test.py
- code/openf/algorithms/nde/flows/base.py
- code/openf/algorithms/nde/flows/base_test.py
- code/openf/algorithms/nde/flows/realnvp.py
- code/openf/algorithms/nde/flows/realnvp_test.py
- code/openf/algorithms/nde/transforms/
- code/openf/algorithms/nde/transforms/__init__.py
- code/openf/algorithms/nde/transforms/autoregressive.py
- code/openf/algorithms/nde/transforms/autoregressive_test.py
- code/openf/algorithms/nde/transforms/base.py
- code/openf/algorithms/nde/transforms/base_test.py
- code/openf/algorithms/nde/transforms/conv.py
- code/openf/algorithms/nde/transforms/conv_test.py
- code/openf/algorithms/nde/transforms/coupling.py
- code/openf/algorithms/nde/transforms/coupling_test.py
- code/openf/algorithms/nde/transforms/linear.py
- code/openf/algorithms/nde/transforms/linear_test.py
- code/openf/algorithms/nde/transforms/lu.py
- code/openf/algorithms/nde/transforms/lu_test.py
- code/openf/algorithms/nde/transforms/made.py
- code/openf/algorithms/nde/transforms/made_test.py
- code/openf/algorithms/nde/transforms/nonlinearities.py
- code/openf/algorithms/nde/transforms/nonlinearities_test.py
- code/openf/algorithms/nde/transforms/normalization.py
- code/openf/algorithms/nde/transforms/normalization_test.py
- code/openf/algorithms/nde/transforms/orthogonal.py
- code/openf/algorithms/nde/transforms/orthogonal_test.py
- code/openf/algorithms/nde/transforms/permutations.py
- code/openf/algorithms/nde/transforms/permutations_test.py
- code/openf/algorithms/nde/transforms/qr.py
- code/openf/algorithms/nde/transforms/qr_test.py
- code/openf/algorithms/nde/transforms/reshape.py
- code/openf/algorithms/nde/transforms/reshape_test.py
- code/openf/algorithms/nde/transforms/splines/
- code/openf/algorithms/nde/transforms/splines/__init__.py
- code/openf/algorithms/nde/transforms/splines/cubic.py
- code/openf/algorithms/nde/transforms/splines/cubic_test.py
- code/openf/algorithms/nde/transforms/splines/linear.py
- code/openf/algorithms/nde/transforms/splines/linear_test.py
- code/openf/algorithms/nde/transforms/splines/quadratic.py
- code/openf/algorithms/nde/transforms/splines/quadratic_test.py
- code/openf/algorithms/nde/transforms/splines/rational_quadratic.py
- code/openf/algorithms/nde/transforms/splines/rational_quadratic_test.py
- code/openf/algorithms/nde/transforms/standard.py
- code/openf/algorithms/nde/transforms/standard_test.py
- code/openf/algorithms/nde/transforms/svd.py
- code/openf/algorithms/nde/transforms/svd_test.py
- code/openf/algorithms/nde/transforms/transform_test.py
- code/openf/algorithms/nn/
- code/openf/algorithms/nn/__init__.py
- code/openf/algorithms/nn/attention.py
- code/openf/algorithms/nn/conv.py
- code/openf/algorithms/nn/mlp.py
- code/openf/algorithms/nn/mlp_test.py
- code/openf/algorithms/nn/resnet.py
- code/openf/algorithms/nn/unet.py
- code/openf/algorithms/nsf.py
- code/openf/algorithms/pro.py
- code/openf/algorithms/resflow.py
- code/openf/algorithms/resflow_utils.py
- code/openf/algorithms/utils/
- code/openf/algorithms/utils/__init__.py
- code/openf/algorithms/utils/io.py
- code/openf/algorithms/utils/torchutils.py
- code/openf/algorithms/utils/torchutils_test.py
- code/openf/algorithms/utils/typechecks.py
- code/openf/datasets/
- code/openf/datasets/__init__.py
- code/openf/datasets/cifar.py
- code/openf/datasets/higgs.py
- code/openf/datasets/kdd.py
- code/openf/datasets/meta.py
- code/openf/datasets/mnist.py
- code/openf/datasets/omniglot.py
- code/openf/datasets/susy.py
- code/openf/datasets/utils.py
- code/openf/models/
- code/openf/models/__init__.py
- code/openf/models/cifar10.py
- code/openf/models/dense.py
- code/openf/models/mnist.py
- code/openf/models/omniglot.py
- code/openf/utils/
- code/openf/utils/__init__.py
- code/openf/utils/init_weights.py
- code/openf/utils/stream.py
- code/requirements.txt
- code/scripts/
- code/scripts/combine.py
- code/scripts/deepsad-cifar.sh
- code/scripts/deepsad-higgs.sh
- code/scripts/deepsad-kdd.sh
- code/scripts/deepsad-mnist.sh
- code/scripts/deepsad-omniglot.sh
- code/scripts/deepsad-susy.sh
- code/scripts/deepsad.sh
- code/scripts/feawad-higgs.sh
- code/scripts/feawad-kdd.sh
- code/scripts/feawad-susy.sh
- code/scripts/feawad.sh
- code/scripts/iaf-higgs.sh
- code/scripts/iaf-kdd.sh
- code/scripts/iaf-susy.sh
- code/scripts/iaf.sh
- code/scripts/main.py
- code/scripts/main.sh
- code/scripts/nsf-higgs.sh
- code/scripts/nsf-kdd.sh
- code/scripts/nsf-susy.sh
- code/scripts/nsf.sh
- code/scripts/pro-cifar.sh
- code/scripts/pro-higgs.sh
- code/scripts/pro-kdd.sh
- code/scripts/pro-mnist.sh
- code/scripts/pro-omniglot.sh
- code/scripts/pro-susy.sh
- code/scripts/pro.sh
- code/scripts/resflow-cifar.sh
- code/scripts/resflow-mnist.sh
- code/scripts/resflow-omniglot.sh
- code/scripts/resflow.sh
- code/scripts/warmup.py
- code/setup.py
