# Supplementary material for: NFAD: fixing anomaly detection using normalizing flows
Source: PeerJ Comput Sci. 2021 Nov 18;7:e757. doi: 10.7717/peerj-cs.757 (PMC8627226; doi:10.7717/peerj-cs.757)
Supplement: Supplemental Information 1 [file peerj-cs-07-757-s001.zip › code/notebooks/toy.ipynb]

# %% [code]
import sys; sys.path.append('../')
from openf.algorithms import nsf
from openf.models.dense import Dense_Classifier
from openf.datasets.utils import combine
import torch
import scipy.stats as st
import numpy as np
from sklearn.datasets import make_moons
from sklearn.metrics import roc_auc_score
import matplotlib.pyplot as plt    
from tqdm.auto import tqdm

# %% [markdown]
# Data

# %% [code]
n_samples = 100000
data_train, _ = make_moons(n_samples=n_samples)
labels_train = np.ones(n_samples)
data_test = np.concatenate([
    np.random.uniform(-2, 2, (n_samples//2, 2)),
    make_moons(n_samples=n_samples//2, noise=0.05)[0]])
labels_test = np.concatenate([
    np.zeros(n_samples//2),
    np.ones(n_samples//2)])

plt.scatter(data_train[:,0], data_train[:,1]);
plt.xlim(-2,2)
plt.ylim(-2,2);

# %% [code]
X_train, X_test, y_train, y_test = [torch.tensor(x, dtype=torch.float32, requires_grad=False) for x in [data_train, data_test, labels_train, labels_test]]
dataloader_train = torch.utils.data.DataLoader(
    torch.utils.data.TensorDataset(X_train, y_train),
    shuffle=True, batch_size=100,
)
dataloader_test = torch.utils.data.DataLoader(
    torch.utils.data.TensorDataset(X_test, y_test),
    shuffle=False, batch_size=100,
)

# %% [code]
plt.scatter(data_test[labels_test==1,0], data_test[labels_test==1,1], alpha=1e-2, label='normal samples');
plt.scatter(data_test[labels_test==0,0], data_test[labels_test==0,1], alpha=1e-2, label='anomalies');
plt.xlim(-2,2)
plt.ylim(-2,2)
plt.legend(loc='upper right');

# %% [markdown]
### Train NF

# %% [code]
nf_device = torch.device('cpu')
clf_devide = torch.device('cpu')

n_features = 2
nf = nsf.build_model(n_features, base_transform_type='affine-autoregressive', 
                     learning_rate=1e-4, num_flow_steps=4, hidden_features=24,
                     dropout_probability=0.1).to(nf_device) # IAF
# nf = nsf.build_model(n_features).to(device) # NSF

# %% [code]
import warnings
warnings.filterwarnings('ignore')

CKPT_PATH = 'moons_nf.ckpt'
# losses_nf = nsf.train_nf(nf, data_train, jacob_reg=0, epoches=10)
# torch.save(nf.state_dict(), CKPT_PATH)
nf.load_state_dict(torch.load(CKPT_PATH))
nf = nf.to(nf_device)

# %% [code]
plt.rcParams.update({'font.size': 22})

def randn_tail(shape, p):
    from_=abs(st.norm.ppf(p))
    to_=np.inf
    size = shape[0]
    half_size = size//2
    return(torch.from_numpy(np.vstack([st.truncnorm.rvs(-to_, -from_, size=(half_size,)+shape[1:]),
               st.truncnorm.rvs(from_, to_, size=(size-half_size,)+shape[1:])])))

def sample(nf, shape, p=None):
    if p:
        fixed_z = randn_tail(shape, p).to(nf_device)
    else:
        fixed_z = torch.randn(shape).to(nf_device)
    with torch.no_grad():
        samples, _ = nf.transform.inverse(fixed_z.float())
    return samples.to(clf_devide)


plt.figure(figsize=(17,10))
def sample_anomalies(anomalies_cnt): return sample(nf, (anomalies_cnt, n_features), p=0.5-1e-3)
anomalies = sample_anomalies(10000).detach().cpu()
#     if p is None
plt.scatter(anomalies[:,0], anomalies[:,1], label=f'surrogate anomalies', alpha=0.2)
plt.scatter(data_train[:,0], data_train[:,1], label='normal samples', alpha=0.2)
plt.xlim(-2,2)
plt.ylim(-2,2)
plt.legend()

# %% [markdown]
### Evaluation

# %% [code]
ps = [None, 0.49, 0.45, 0.4, 0.3, 0.2, 0.1, 0.05, 0.01, 0.001]

# %% [code]
roc_aucs = []
tbar = tqdm(ps, desc='?', leave=True)
for p in tbar:
    sample_anomalies_fn = lambda anomalies_cnt: sample(nf, (anomalies_cnt, n_features), p)
    clf = Dense_Classifier(input_dim=n_features).to(clf_devide)
    losses_clf = clf.fit(dataloader_train, sample_anomalies_fn)

    predictions = clf.predict(dataloader_test)
    
    roc_auc = roc_auc_score(labels_test, predictions)
    tbar.set_description(f'ROC AUC: {roc_auc:.2f}, p: {p}')
    tbar.update()
    roc_aucs.append(roc_auc)

# %% [code]
roc_aucs = [max(x,1-x) for x in roc_aucs]

# %% [code]
import math
import os
OUTPUT_DIR = 'images/'

plt.rcParams.update({'font.size': 30})


fig = plt.figure(figsize=(15*2,10*len(ps)))

def plot_domain(p):
    plt.title('Domain distribution')
    
    x = np.linspace(-4, 4, 1000)
    y = st.norm.pdf(x)
    plt.plot(x, y,c='black')
    from_ = -abs(st.norm.ppf(p))
    to_ = -from_
    colors = [u'#1f77b4', u'#ff7f0e']
    plt.vlines(x=[from_, to_], ymin=[0, 0], ymax=[st.norm.pdf(from_), st.norm.pdf(to_)], colors='black')
    
    ltail_mask = x<=from_
    rtail_mask = x>=to_
    plt.fill_between(x[ltail_mask], y[ltail_mask],color=colors[1], label=f'Tail of domain distribution (p<{p})')
    plt.fill_between(x[rtail_mask], y[rtail_mask],color=colors[1])
    
    body_mask = np.logical_and(x>=from_, x<=to_)
    plt.fill_between(x[body_mask], y[body_mask],color=colors[0], label=f'Head of domain distribuion (p>{p})')
    plt.legend(loc='upper left')
    
def plot_moons(p, roc_auc):
    plt.title(f'Moons dataset\nClassification ROC AUC {roc_auc:.2f}')
    grid_size = 40000
    grid = np.random.uniform(-2,2, size=(grid_size,2))
    log_density = nf.log_prob(torch.from_numpy(grid).to(nf_device).float())
    pdf = log_density.exp().detach().cpu()
    # pdf /= pdf.max()
    head_mask = pdf > p
    tail_mask = pdf < p
    
    plt.scatter(grid[head_mask][:,0], grid[head_mask][:,1], label=f'Head of domain distribuion (p>{p})', alpha=0.4)
    plt.scatter(grid[tail_mask][:,0], grid[tail_mask][:,1], label=f'Tail of domain distribution (p<{p})\nROC AUC: {roc_auc:.2f}', alpha=0.4)
#     plt.text(-0.75, 1.5, f'ROC AUC {roc_auc:.2f}', fontdict={'size': 40})
    #     plt.legend(loc='upper right');

for i, p in enumerate(ps):
    if p is None: p=0.5
    plt.subplot(len(ps), 2, 2*i+1)
    plot_domain(p)
    
    plt.subplot(len(ps), 2, 2*i+2)
    plot_moons(p, roc_aucs[i])

    
plt.tight_layout()
plt.savefig(os.path.join(OUTPUT_DIR, 'toy.png'))

# %% [markdown]
### Export selected thresholds only

# %% [code]
import math
import os
OUTPUT_DIR = 'images/'

plt.rcParams.update({'font.size': 40})

ps_short = [0.1, 0.05, 0.01]
fig = plt.figure(figsize=(15*2,10*len(ps_short)))

for i, p in enumerate(ps_short):
    if p is None: p=0.5
    plt.subplot(len(ps_short), 2, 2*i+1)
    plot_domain(p)
    
    plt.subplot(len(ps_short), 2, 2*i+2)
    plot_moons(p, roc_aucs[ps.index(p)])
plt.tight_layout()
plt.savefig(os.path.join(OUTPUT_DIR, 'toy_short.png'))

# %% [code]
plt.rcParams.update({'font.size': 30})
fig = plt.figure(figsize=(15,10))

for i, p in enumerate(ps):
    if p is None: p=0.5
    plot_domain(p)    
    plt.savefig(os.path.join(OUTPUT_DIR, f'domain_{p}.png'))
    plt.clf()
    
    plot_moons(p, roc_aucs[i])
    plt.savefig(os.path.join(OUTPUT_DIR, f'moons_{p}.png'))
    plt.clf()

# %% [code]
!ls

# %% [code]
