# Supplementary material for: NFAD: fixing anomaly detection using normalizing flows
Source: PeerJ Comput Sci. 2021 Nov 18;7:e757. doi: 10.7717/peerj-cs.757 (PMC8627226; doi:10.7717/peerj-cs.757)
Supplement: Supplemental Information 1 [file peerj-cs-07-757-s001.zip › code/openf/algorithms/devnet.py]

# -*- coding: utf-8 -*-
import numpy as np
import warnings

warnings.simplefilter("ignore")
import os

from sklearn.neighbors import KDTree
from sklearn.utils.random import sample_without_replacement
from sklearn.base import BaseEstimator

from keras import regularizers
from keras import backend as K
from keras.models import Model
from keras.layers import Input, Dense
from keras.optimizers import RMSprop
from keras.callbacks import ModelCheckpoint

MAX_INT = np.iinfo(np.int32).max


class Devnet_network:

    def __init__(self, hidden_dim=20, confidence_margin=5.0):
        '''
        Network Class used for DevNet algorithm.
        Parameters
        ----------
        - hidden_dim : int (default=20)
            dimension of the latent representation
        - confidence_margin : float (default=5.0)
            margin between positive and negative examples in
            deviation loss
        '''
        self.hidden_dim = hidden_dim
        self.confidence_margin = confidence_margin
        self.input_shape = None

    def deviation_loss(self, y_true, y_pred):
        '''
        z-score-based deviation loss function
        '''
        ref = K.variable(np.random.normal(loc=0., scale=1.0, size=5000), dtype='float32')
        dev = (y_pred - K.mean(ref)) / K.std(ref)
        inlier_loss = K.abs(dev)
        outlier_loss = K.abs(K.maximum(self.confidence_margin - dev, 0.))
        return K.mean((1 - y_true) * inlier_loss + y_true * outlier_loss)

    def compile_model(self, input_shape):
        '''
        Definition and compilation of the Keras model that will be is trained
        '''

        self.input_shape = input_shape
        x_input = Input(shape=(self.input_shape,))
        intermediate = Dense(self.hidden_dim, activation='relu',
                             kernel_regularizer=regularizers.l2(0.01), name='hl1')(x_input)
        intermediate = Dense(1, activation='linear', name='score')(intermediate)
        self.model = Model(x_input, intermediate)

        rms = RMSprop(clipnorm=1.)
        self.model.compile(loss=self.deviation_loss, optimizer=rms)


class Trainer:

    def __init__(self, n_epochs=50, batch_size=256,
                 nb_batch=100, random_seed=42, path_model="./model/"):
        '''
        Class in which the batch sample will be generated and the Devnet model will
        be trained.
        Parameters
        ----------
        - n_epochs : int(default=50)
            Number of epochs
        - nb_batch : int (default=100)
            number of batchs in a epochs
        - batch_size : int (default=256)
            size of each batch
        - random_seed : int
            the random seed to allow replicability
        - path_model : string
            folder where to save the models
        '''

        self.n_epochs = n_epochs
        self.batch_size = batch_size
        self.nb_batch = nb_batch
        self.rng = np.random.RandomState(random_seed)
        self.path_model = path_model

    def batch_generator(self, x, outlier_indices, inlier_indices):
        """batch generator
        """
        rng = np.random.RandomState(self.rng.randint(MAX_INT, size=1))
        counter = 0
        while 1:
            ref, training_labels = self.input_batch_generation(x, outlier_indices,
                                                               inlier_indices, rng)
            yield (ref, training_labels)
            if (counter > self.nb_batch):
                counter = 0

    def input_batch_generation(self, x_train, outlier_indices,
                               inlier_indices, rng):
        '''
        batchs of samples.
        Alternates between positive and negative pairs.
        '''
        dim = x_train.shape[1]
        ref = np.empty((self.batch_size, dim))
        training_labels = []
        n_inliers = len(inlier_indices)
        n_outliers = len(outlier_indices)
        for i in range(self.batch_size):
            if (i % 2 == 0):
                sid = rng.choice(n_inliers, 1)
                ref[i] = x_train[inlier_indices[sid]]
                training_labels += [0]
            else:
                sid = rng.choice(n_outliers, 1)
                ref[i] = x_train[outlier_indices[sid]]
                training_labels += [1]
        return np.array(ref), np.array(training_labels)

    def train(self, network, mode, x_train,
              outlier_indices, inlier_indices,
              verbose=True):
        '''
        Generating batch and fitting the model with the generated samples.
        Saving the model weights.
        '''
        network.compile_model(x_train.shape[1])
        model_name = self.path_model + mode + "_" + str(outlier_indices.shape[0]) + "_" + \
                     str(network.hidden_dim) + "_" + str(self.batch_size)

        checkpointer = ModelCheckpoint(model_name, monitor='loss', verbose=0,
                                       save_best_only=True, save_weights_only=True)
        if not os.path.isdir(self.path_model):
            os.makedirs(self.path_model)
        network.model.fit_generator(self.batch_generator(x_train, outlier_indices,
                                                         inlier_indices),
                                    steps_per_epoch=self.nb_batch,
                                    epochs=self.n_epochs,
                                    callbacks=[checkpointer],
                                    verbose=verbose)
        return network


class DevNet(BaseEstimator):
    def __init__(self, n_epochs=50, batch_size=256, n_neighbors=2,
                 nb_batch=100, random_seed=42, path_model="./model/",
                 mode="semi_supervised", known_outliers=10, hidden_dim=20,
                 confidence_margin=5.0):
        # super.__init__(BaseEstimator)
        '''
        Algorithm implementing the Deviation Network method
        Parameters
        ----------
        - n_epochs : int(default=50)
            Number of epochs
        - nb_batch : int (default=100)
            number of batchs in a epochs
        - batch_size : int (default=256)
            size of each batch
        - random_seed : int
            the random seed to allow replicability
        - path_model : string
            folder where to save the models
        - mode : string
            mode of the algorithm in {""semi_supervised", "unsupervised", "supervised""}
        - known_outliers : int or float (in [0, 1])
            Number or proportion of candidate outliers that the model will use during the training process
            if float, proportion of the training data
        - hidden_dim : int (default=20)
            dimension of the latent representation
        - confidence_margin : float (default=5.0)
            margin between positive and negative examples in
            deviation loss
        '''
        assert (mode in ["semi_supervised", "unsupervised", "supervised"])
        self.mode = mode
        self.n_neighbors = n_neighbors
        self.known_outliers = known_outliers
        self.Trainer = Trainer(n_epochs, batch_size, nb_batch, random_seed, path_model)
        self.network = Devnet_network(hidden_dim, confidence_margin)

    def prepare_data(self, x_train, y_train=None):
        """
        Definition of the inliers and outliers samples depending on the mode of the
        algorithm.

        """
        if self.mode == "unsupervised":

            ## The candidates outliers will be the most anormal samples outputs by
            ## the LeSiNN approach

            outlier_scores = self.lesinn(x_train, x_train)

            ind_scores = np.argsort(outlier_scores.flatten())

            inlier_ids, outlier_ids = ind_scores[:-self.known_outliers:], ind_scores[-self.known_outliers:]

        elif self.mode == "semi_supervised":
            ## In the semi_supervised mode, the candidates outliers are composed of
            ## first the real anomalies followed by the most anormal samples outputs by
            ## the LeSiNN approach.

            outlier_ids = np.where(y_train == 1)[0]

            if outlier_ids.shape[0] < self.known_outliers:
                outlier_scores = self.lesinn(x_train, x_train)
                ind_scores = np.argsort(outlier_scores.flatten())
                ind_scores = [elt for elt in ind_scores if elt not in outlier_ids]
                mn = self.known_outliers - outlier_ids.shape[0]
                to_add_idx = ind_scores[-mn:]

                outlier_ids = np.append(outlier_ids, to_add_idx)
            inlier_ids = np.delete(np.arange(len(x_train)), outlier_ids, axis=0)
        else:
            ## The candidates outliers will be only composed of the real anomaly
            ## given by the user. The variable known_outliers will be ignored in this
            ## configuration

            outlier_ids = np.where(y_train == 1)[0]
            inlier_ids = np.delete(np.arange(len(x_train)),
                                   outlier_ids, axis=0)
            if outlier_ids.shape[0] > self.known_outliers:
                mn = outlier_ids.shape[0] - self.known_outliers
                remove_idx = self.Trainer.rng.choice(outlier_ids, mn, replace=False)

                outlier_ids = np.array([elt for elt in outlier_ids if elt not in remove_idx])  ## to optimize

        self.inlier_ids = inlier_ids
        self.outlier_ids = outlier_ids

    def lesinn(self, x_train, to_query):
        ensemble_size = 50
        subsample_size = int(.01 * x_train.shape[0])
        scores = np.zeros([to_query.shape[0], 1])
        seeds = self.Trainer.rng.randint(MAX_INT, size=ensemble_size)
        for i in range(0, ensemble_size):
            rs = np.random.RandomState(seeds[i])
            sid = sample_without_replacement(n_population=x_train.shape[0],
                                             n_samples=subsample_size,
                                             random_state=rs)
            subsample = x_train[sid]
            kdt = KDTree(subsample, metric='euclidean')
            dists, indices = kdt.query(to_query, k=self.n_neighbors)
            # import pdb; pdb.set_trace()
            dists = np.mean(dists, axis=1)[:, np.newaxis]
            scores += dists
        scores = scores / ensemble_size
        return scores

    def fit(self, X, y=None, verbose=False):
        """
        Fit the model according to the given training data.

        Parameters
        ----------
        X : array-like or sparse matrix, shape (n_samples, n_features)
            The input samples.

        y : array-like of shape (n_samples,)
            Target vector relative to X.
        """
        self.prepare_data(X, y)
        self.network = self.Trainer.train(self.network, self.mode, X,
                                          self.outlier_ids, self.inlier_ids,
                                          verbose=verbose)

    def decision_function(self, X):
        """
        Anomaly score of the samples in X.
        The anomaly score is learned by the neural network.
        Parameters
        ----------
        X : array-like or sparse matrix,
        """
        scores = self.network.model.predict(X)
        return scores

#     Usage
#     # 1 - outlier
#     devnet = DevNet(input_shape=29, known_outliers=1,
#                     n_epochs=50, mode="supervised")
#     devnet.fit(X_train, y_train, verbose=True)
#     scores = devnet.decision_function(X_val)
