# Supplementary material for: NFAD: fixing anomaly detection using normalizing flows
Source: PeerJ Comput Sci. 2021 Nov 18;7:e757. doi: 10.7717/peerj-cs.757 (PMC8627226; doi:10.7717/peerj-cs.757)
Supplement: Supplemental Information 1 [file peerj-cs-07-757-s001.zip › code/openf/algorithms/lib/datasets.py]

import torch
import torchvision.datasets as vdsets


class Dataset(object):

    def __init__(self, loc, transform=None, in_mem=True):
        self.in_mem = in_mem
        self.dataset = torch.load(loc)
        if in_mem: self.dataset = self.dataset.float().div(255)
        self.transform = transform

    def __len__(self):
        return self.dataset.size(0)

    @property
    def ndim(self):
        return self.dataset.size(1)

    def __getitem__(self, index):
        x = self.dataset[index]
        if not self.in_mem: x = x.float().div(255)
        x = self.transform(x) if self.transform is not None else x
        return x, 0


class MNIST(object):

    def __init__(self, dataroot, train=True, transform=None):
        self.mnist = vdsets.MNIST(dataroot, train=train, download=True, transform=transform)

    def __len__(self):
        return len(self.mnist)

    @property
    def ndim(self):
        return 1

    def __getitem__(self, index):
        return self.mnist[index]


class CIFAR10(object):

    def __init__(self, dataroot, train=True, transform=None):
        self.cifar10 = vdsets.CIFAR10(dataroot, train=train, download=True, transform=transform)

    def __len__(self):
        return len(self.cifar10)

    @property
    def ndim(self):
        return 3

    def __getitem__(self, index):
        return self.cifar10[index]


class CelebA5bit(object):

    LOC = 'data/celebahq64_5bit/celeba_full_64x64_5bit.pth'

    def __init__(self, train=True, transform=None):
        self.dataset = torch.load(self.LOC).float().div(31)
        if not train:
            self.dataset = self.dataset[:5000]
        self.transform = transform

    def __len__(self):
        return self.dataset.size(0)

    @property
    def ndim(self):
        return self.dataset.size(1)

    def __getitem__(self, index):
        x = self.dataset[index]
        x = self.transform(x) if self.transform is not None else x
        return x, 0


class CelebAHQ(Dataset):
    TRAIN_LOC = 'data/celebahq/celeba256_train.pth'
    TEST_LOC = 'data/celebahq/celeba256_validation.pth'

    def __init__(self, train=True, transform=None):
        return super(CelebAHQ, self).__init__(self.TRAIN_LOC if train else self.TEST_LOC, transform)


class Imagenet32(Dataset):
    TRAIN_LOC = 'data/imagenet32/train_32x32.pth'
    TEST_LOC = 'data/imagenet32/valid_32x32.pth'

    def __init__(self, train=True, transform=None):
        return super(Imagenet32, self).__init__(self.TRAIN_LOC if train else self.TEST_LOC, transform)


class Imagenet64(Dataset):
    TRAIN_LOC = 'data/imagenet64/train_64x64.pth'
    TEST_LOC = 'data/imagenet64/valid_64x64.pth'

    def __init__(self, train=True, transform=None):
        return super(Imagenet64, self).__init__(self.TRAIN_LOC if train else self.TEST_LOC, transform, in_mem=False)
