# Supplementary material for: NFAD: fixing anomaly detection using normalizing flows
Source: PeerJ Comput Sci. 2021 Nov 18;7:e757. doi: 10.7717/peerj-cs.757 (PMC8627226; doi:10.7717/peerj-cs.757)
Supplement: Supplemental Information 1 [file peerj-cs-07-757-s001.zip › code/openf/algorithms/lib/layers/__init__.py]

from .act_norm import *
from .container import *
from .coupling import *
from .elemwise import *
from .iresblock import *
from .normalization import *
from .squeeze import *
from .glow import *
