# Supplementary material for: NFAD: fixing anomaly detection using normalizing flows
Source: PeerJ Comput Sci. 2021 Nov 18;7:e757. doi: 10.7717/peerj-cs.757 (PMC8627226; doi:10.7717/peerj-cs.757)
Supplement: Supplemental Information 1 [file peerj-cs-07-757-s001.zip › code/openf/algorithms/lib/layers/base/utils.py]

from torch._six import container_abcs
from itertools import repeat


def _ntuple(n):

    def parse(x):
        if isinstance(x, container_abcs.Iterable):
            return x
        return tuple(repeat(x, n))

    return parse


_single = _ntuple(1)
_pair = _ntuple(2)
_triple = _ntuple(3)
_quadruple = _ntuple(4)
