# Supplementary material for: NFAD: fixing anomaly detection using normalizing flows
Source: PeerJ Comput Sci. 2021 Nov 18;7:e757. doi: 10.7717/peerj-cs.757 (PMC8627226; doi:10.7717/peerj-cs.757)
Supplement: Supplemental Information 1 [file peerj-cs-07-757-s001.zip › code/openf/algorithms/lib/layers/elemwise.py]

import math
import torch
import torch.nn as nn

_DEFAULT_ALPHA = 1e-6


class ZeroMeanTransform(nn.Module):

    def __init__(self):
        nn.Module.__init__(self)

    def forward(self, x, logpx=None):
        x = x - .5
        if logpx is None:
            return x
        return x, logpx

    def inverse(self, y, logpy=None):
        y = y + .5
        if logpy is None:
            return y
        return y, logpy


class Normalize(nn.Module):

    def __init__(self, mean, std):
        nn.Module.__init__(self)
        self.register_buffer('mean', torch.as_tensor(mean, dtype=torch.float32))
        self.register_buffer('std', torch.as_tensor(std, dtype=torch.float32))

    def forward(self, x, logpx=None):
        y = x.clone()
        c = len(self.mean)
        y[:, :c].sub_(self.mean[None, :, None, None]).div_(self.std[None, :, None, None])
        if logpx is None:
            return y
        else:
            return y, logpx - self._logdetgrad(x)

    def inverse(self, y, logpy=None):
        x = y.clone()
        c = len(self.mean)
        x[:, :c].mul_(self.std[None, :, None, None]).add_(self.mean[None, :, None, None])
        if logpy is None:
            return x
        else:
            return x, logpy + self._logdetgrad(x)

    def _logdetgrad(self, x):
        logdetgrad = (
            self.std.abs().log().mul_(-1).view(1, -1, 1, 1).expand(x.shape[0], len(self.std), x.shape[2], x.shape[3])
        )
        return logdetgrad.reshape(x.shape[0], -1).sum(-1, keepdim=True)


class LogitTransform(nn.Module):
    """
    The proprocessing step used in Real NVP:
    y = sigmoid(x) - a / (1 - 2a)
    x = logit(a + (1 - 2a)*y)
    """

    def __init__(self, alpha=_DEFAULT_ALPHA):
        nn.Module.__init__(self)
        self.alpha = alpha

    def forward(self, x, logpx=None):
        s = self.alpha + (1 - 2 * self.alpha) * x
        y = torch.log(s) - torch.log(1 - s)
        if logpx is None:
            return y
        return y, logpx - self._logdetgrad(x).view(x.size(0), -1).sum(1, keepdim=True)

    def inverse(self, y, logpy=None):
        x = (torch.sigmoid(y) - self.alpha) / (1 - 2 * self.alpha)
        if logpy is None:
            return x
        return x, logpy + self._logdetgrad(x).view(x.size(0), -1).sum(1, keepdim=True)

    def _logdetgrad(self, x):
        s = self.alpha + (1 - 2 * self.alpha) * x
        logdetgrad = -torch.log(s - s * s) + math.log(1 - 2 * self.alpha)
        return logdetgrad

    def __repr__(self):
        return ('{name}({alpha})'.format(name=self.__class__.__name__, **self.__dict__))
