# Supplementary material for: NFAD: fixing anomaly detection using normalizing flows
Source: PeerJ Comput Sci. 2021 Nov 18;7:e757. doi: 10.7717/peerj-cs.757 (PMC8627226; doi:10.7717/peerj-cs.757)
Supplement: Supplemental Information 1 [file peerj-cs-07-757-s001.zip › code/openf/algorithms/lib/layers/squeeze.py]

import torch
import torch.nn as nn
import torch.nn.functional as F

__all__ = ['SqueezeLayer']


class SqueezeLayer(nn.Module):

    def __init__(self, downscale_factor):
        super(SqueezeLayer, self).__init__()
        self.downscale_factor = downscale_factor

    def forward(self, x, logpx=None):
        squeeze_x = squeeze(x, self.downscale_factor)
        if logpx is None:
            return squeeze_x
        else:
            return squeeze_x, logpx

    def inverse(self, y, logpy=None):
        unsqueeze_y = unsqueeze(y, self.downscale_factor)
        if logpy is None:
            return unsqueeze_y
        else:
            return unsqueeze_y, logpy


def unsqueeze(input, upscale_factor=2):
    return torch.pixel_shuffle(input, upscale_factor)


def squeeze(input, downscale_factor=2):
    '''
    [:, C, H*r, W*r] -> [:, C*r^2, H, W]
    '''
    batch_size, in_channels, in_height, in_width = input.shape
    out_channels = in_channels * (downscale_factor**2)

    # residual_vert = in_height % downscale_factor
    # residual_hor = in_width % downscale_factor
    #
    # input = F.pad(input=input, pad=(residual_hor//2, residual_hor - (residual_hor//2),
    #                                 residual_vert//2, residual_vert-(residual_vert//2)), mode='constant', value=0)
    #
    # batch_size, in_channels, in_height, in_width = input.shape

    out_height = in_height // downscale_factor
    out_width = in_width // downscale_factor

    input_view = input.reshape(batch_size, in_channels, out_height, downscale_factor, out_width, downscale_factor)

    output = input_view.permute(0, 1, 3, 5, 2, 4)
    return output.reshape(batch_size, out_channels, out_height, out_width)
