# Supplementary material for: NFAD: fixing anomaly detection using normalizing flows
Source: PeerJ Comput Sci. 2021 Nov 18;7:e757. doi: 10.7717/peerj-cs.757 (PMC8627226; doi:10.7717/peerj-cs.757)
Supplement: Supplemental Information 1 [file peerj-cs-07-757-s001.zip › code/openf/algorithms/lib/optimizers.py]

import math
import torch
from torch.optim.optimizer import Optimizer


class Adam(Optimizer):
    """Implements Adam algorithm.

    It has been proposed in `Adam: A Method for Stochastic Optimization`_.

    Arguments:
        params (iterable): iterable of parameters to optimize or dicts defining
            parameter groups
        lr (float, optional): learning rate (default: 1e-3)
        betas (Tuple[float, float], optional): coefficients used for computing
            running averages of gradient and its square (default: (0.9, 0.999))
        eps (float, optional): term added to the denominator to improve
            numerical stability (default: 1e-8)
        weight_decay (float, optional): weight decay (L2 penalty) (default: 0)
        amsgrad (boolean, optional): whether to use the AMSGrad variant of this
            algorithm from the paper `On the Convergence of Adam and Beyond`_
            (default: False)

    .. _Adam\: A Method for Stochastic Optimization:
        https://arxiv.org/abs/1412.6980
    .. _On the Convergence of Adam and Beyond:
        https://openreview.net/forum?id=ryQu7f-RZ
    """

    def __init__(self, params, lr=1e-3, betas=(0.9, 0.999), eps=1e-8, weight_decay=0, amsgrad=False):
        if not 0.0 <= lr:
            raise ValueError("Invalid learning rate: {}".format(lr))
        if not 0.0 <= eps:
            raise ValueError("Invalid epsilon value: {}".format(eps))
        if not 0.0 <= betas[0] < 1.0:
            raise ValueError("Invalid beta parameter at index 0: {}".format(betas[0]))
        if not 0.0 <= betas[1] < 1.0:
            raise ValueError("Invalid beta parameter at index 1: {}".format(betas[1]))
        defaults = dict(lr=lr, betas=betas, eps=eps, weight_decay=weight_decay, amsgrad=amsgrad)
        super(Adam, self).__init__(params, defaults)

    def __setstate__(self, state):
        super(Adam, self).__setstate__(state)
        for group in self.param_groups:
            group.setdefault('amsgrad', False)

    def step(self, closure=None):
        """Performs a single optimization step.

        Arguments:
            closure (callable, optional): A closure that reevaluates the model
                and returns the loss.
        """
        loss = None
        if closure is not None:
            loss = closure()

        for group in self.param_groups:
            for p in group['params']:
                if p.grad is None:
                    continue
                grad = p.grad.data
                if grad.is_sparse:
                    raise RuntimeError('Adam does not support sparse gradients, please consider SparseAdam instead')
                amsgrad = group['amsgrad']

                state = self.state[p]

                # State initialization
                if len(state) == 0:
                    state['step'] = 0
                    # Exponential moving average of gradient values
                    state['exp_avg'] = torch.zeros_like(p.data)
                    # Exponential moving average of squared gradient values
                    state['exp_avg_sq'] = torch.zeros_like(p.data)
                    if amsgrad:
                        # Maintains max of all exp. moving avg. of sq. grad. values
                        state['max_exp_avg_sq'] = torch.zeros_like(p.data)

                exp_avg, exp_avg_sq = state['exp_avg'], state['exp_avg_sq']
                if amsgrad:
                    max_exp_avg_sq = state['max_exp_avg_sq']
                beta1, beta2 = group['betas']

                state['step'] += 1

                # Decay the first and second moment running average coefficient
                exp_avg.mul_(beta1).add_(1 - beta1, grad)
                exp_avg_sq.mul_(beta2).addcmul_(1 - beta2, grad, grad)
                if amsgrad:
                    # Maintains the maximum of all 2nd moment running avg. till now
                    torch.max(max_exp_avg_sq, exp_avg_sq, out=max_exp_avg_sq)
                    # Use the max. for normalizing running avg. of gradient
                    denom = max_exp_avg_sq.sqrt().add_(group['eps'])
                else:
                    denom = exp_avg_sq.sqrt().add_(group['eps'])

                bias_correction1 = 1 - beta1**state['step']
                bias_correction2 = 1 - beta2**state['step']
                step_size = group['lr'] * math.sqrt(bias_correction2) / bias_correction1

                p.data.addcdiv_(-step_size, exp_avg, denom)

                if group['weight_decay'] != 0:
                    p.data.add(-step_size * group['weight_decay'], p.data)

        return loss


class Adamax(Optimizer):
    """Implements Adamax algorithm (a variant of Adam based on infinity norm).

    It has been proposed in `Adam: A Method for Stochastic Optimization`__.

    Arguments:
        params (iterable): iterable of parameters to optimize or dicts defining
            parameter groups
        lr (float, optional): learning rate (default: 2e-3)
        betas (Tuple[float, float], optional): coefficients used for computing
            running averages of gradient and its square
        eps (float, optional): term added to the denominator to improve
            numerical stability (default: 1e-8)
        weight_decay (float, optional): weight decay (L2 penalty) (default: 0)

    __ https://arxiv.org/abs/1412.6980
    """

    def __init__(self, params, lr=2e-3, betas=(0.9, 0.999), eps=1e-8, weight_decay=0):
        if not 0.0 <= lr:
            raise ValueError("Invalid learning rate: {}".format(lr))
        if not 0.0 <= eps:
            raise ValueError("Invalid epsilon value: {}".format(eps))
        if not 0.0 <= betas[0] < 1.0:
            raise ValueError("Invalid beta parameter at index 0: {}".format(betas[0]))
        if not 0.0 <= betas[1] < 1.0:
            raise ValueError("Invalid beta parameter at index 1: {}".format(betas[1]))
        if not 0.0 <= weight_decay:
            raise ValueError("Invalid weight_decay value: {}".format(weight_decay))

        defaults = dict(lr=lr, betas=betas, eps=eps, weight_decay=weight_decay)
        super(Adamax, self).__init__(params, defaults)

    def step(self, closure=None):
        """Performs a single optimization step.

        Arguments:
            closure (callable, optional): A closure that reevaluates the model
                and returns the loss.
        """
        loss = None
        if closure is not None:
            loss = closure()

        for group in self.param_groups:
            for p in group['params']:
                if p.grad is None:
                    continue
                grad = p.grad.data
                if grad.is_sparse:
                    raise RuntimeError('Adamax does not support sparse gradients')
                state = self.state[p]

                # State initialization
                if len(state) == 0:
                    state['step'] = 0
                    state['exp_avg'] = torch.zeros_like(p.data)
                    state['exp_inf'] = torch.zeros_like(p.data)

                exp_avg, exp_inf = state['exp_avg'], state['exp_inf']
                beta1, beta2 = group['betas']
                eps = group['eps']

                state['step'] += 1

                # Update biased first moment estimate.
                exp_avg.mul_(beta1).add_(1 - beta1, grad)
                # Update the exponentially weighted infinity norm.
                norm_buf = torch.cat([exp_inf.mul_(beta2).unsqueeze(0), grad.abs().add_(eps).unsqueeze_(0)], 0)
                torch.max(norm_buf, 0, keepdim=False, out=(exp_inf, exp_inf.new().long()))

                bias_correction = 1 - beta1**state['step']
                clr = group['lr'] / bias_correction

                p.data.addcdiv_(-clr, exp_avg, exp_inf)

                if group['weight_decay'] != 0:
                    p.data.add(-clr * group['weight_decay'], p.data)

        return loss


class RMSprop(Optimizer):
    """Implements RMSprop algorithm.

    Proposed by G. Hinton in his
    `course <http://www.cs.toronto.edu/~tijmen/csc321/slides/lecture_slides_lec6.pdf>`_.

    The centered version first appears in `Generating Sequences
    With Recurrent Neural Networks <https://arxiv.org/pdf/1308.0850v5.pdf>`_.

    Arguments:
        params (iterable): iterable of parameters to optimize or dicts defining
            parameter groups
        lr (float, optional): learning rate (default: 1e-2)
        momentum (float, optional): momentum factor (default: 0)
        alpha (float, optional): smoothing constant (default: 0.99)
        eps (float, optional): term added to the denominator to improve
            numerical stability (default: 1e-8)
        centered (bool, optional) : if ``True``, compute the centered RMSProp,
            the gradient is normalized by an estimation of its variance
        weight_decay (float, optional): weight decay (L2 penalty) (default: 0)

    """

    def __init__(self, params, lr=1e-2, alpha=0.99, eps=1e-8, weight_decay=0, momentum=0, centered=False):
        if not 0.0 <= lr:
            raise ValueError("Invalid learning rate: {}".format(lr))
        if not 0.0 <= eps:
            raise ValueError("Invalid epsilon value: {}".format(eps))
        if not 0.0 <= momentum:
            raise ValueError("Invalid momentum value: {}".format(momentum))
        if not 0.0 <= weight_decay:
            raise ValueError("Invalid weight_decay value: {}".format(weight_decay))
        if not 0.0 <= alpha:
            raise ValueError("Invalid alpha value: {}".format(alpha))

        defaults = dict(lr=lr, momentum=momentum, alpha=alpha, eps=eps, centered=centered, weight_decay=weight_decay)
        super(RMSprop, self).__init__(params, defaults)

    def __setstate__(self, state):
        super(RMSprop, self).__setstate__(state)
        for group in self.param_groups:
            group.setdefault('momentum', 0)
            group.setdefault('centered', False)

    def step(self, closure=None):
        """Performs a single optimization step.

        Arguments:
            closure (callable, optional): A closure that reevaluates the model
                and returns the loss.
        """
        loss = None
        if closure is not None:
            loss = closure()

        for group in self.param_groups:
            for p in group['params']:
                if p.grad is None:
                    continue
                grad = p.grad.data
                if grad.is_sparse:
                    raise RuntimeError('RMSprop does not support sparse gradients')
                state = self.state[p]

                # State initialization
                if len(state) == 0:
                    state['step'] = 0
                    state['square_avg'] = torch.zeros_like(p.data)
                    if group['momentum'] > 0:
                        state['momentum_buffer'] = torch.zeros_like(p.data)
                    if group['centered']:
                        state['grad_avg'] = torch.zeros_like(p.data)

                square_avg = state['square_avg']
                alpha = group['alpha']

                state['step'] += 1

                square_avg.mul_(alpha).addcmul_(1 - alpha, grad, grad)

                if group['centered']:
                    grad_avg = state['grad_avg']
                    grad_avg.mul_(alpha).add_(1 - alpha, grad)
                    avg = square_avg.addcmul(-1, grad_avg, grad_avg).sqrt().add_(group['eps'])
                else:
                    avg = square_avg.sqrt().add_(group['eps'])

                if group['momentum'] > 0:
                    buf = state['momentum_buffer']
                    buf.mul_(group['momentum']).addcdiv_(grad, avg)
                    p.data.add_(-group['lr'], buf)
                else:
                    p.data.addcdiv_(-group['lr'], grad, avg)

                if group['weight_decay'] != 0:
                    p.data.add(-group['lr'] * group['weight_decay'], p.data)

        return loss
