# Supplementary material for: NFAD: fixing anomaly detection using normalizing flows
Source: PeerJ Comput Sci. 2021 Nov 18;7:e757. doi: 10.7717/peerj-cs.757 (PMC8627226; doi:10.7717/peerj-cs.757)
Supplement: Supplemental Information 1 [file peerj-cs-07-757-s001.zip › code/openf/algorithms/lib/utils.py]

import os
import math
from numbers import Number
import logging
import torch


def makedirs(dirname):
    if not os.path.exists(dirname):
        os.makedirs(dirname)


def get_logger(logpath, filepath, package_files=[], displaying=True, saving=True, debug=False):
    logger = logging.getLogger()
    if debug:
        level = logging.DEBUG
    else:
        level = logging.INFO
    logger.setLevel(level)
    if saving:
        info_file_handler = logging.FileHandler(logpath, mode="a")
        info_file_handler.setLevel(level)
        logger.addHandler(info_file_handler)
    if displaying:
        console_handler = logging.StreamHandler()
        console_handler.setLevel(level)
        logger.addHandler(console_handler)
    logger.info(filepath)
    with open(filepath, "r") as f:
        logger.info(f.read())

    for f in package_files:
        logger.info(f)
        with open(f, "r") as package_f:
            logger.info(package_f.read())

    return logger


class AverageMeter(object):
    """Computes and stores the average and current value"""

    def __init__(self):
        self.reset()

    def reset(self):
        self.val = 0
        self.avg = 0
        self.sum = 0
        self.count = 0

    def update(self, val, n=1):
        self.val = val
        self.sum += val * n
        self.count += n
        self.avg = self.sum / self.count


class RunningAverageMeter(object):
    """Computes and stores the average and current value"""

    def __init__(self, momentum=0.99):
        self.momentum = momentum
        self.reset()

    def reset(self):
        self.val = None
        self.avg = 0

    def update(self, val):
        if self.val is None:
            self.avg = val
        else:
            self.avg = self.avg * self.momentum + val * (1 - self.momentum)
        self.val = val


def inf_generator(iterable):
    """Allows training with DataLoaders in a single infinite loop:
        for i, (x, y) in enumerate(inf_generator(train_loader)):
    """
    iterator = iterable.__iter__()
    while True:
        try:
            yield iterator.__next__()
        except StopIteration:
            iterator = iterable.__iter__()


def save_checkpoint(state, save, epoch, last_checkpoints=None, num_checkpoints=None):
    if not os.path.exists(save):
        os.makedirs(save)
    filename = os.path.join(save, 'checkpt-%04d.pth' % epoch)
    torch.save(state, filename)

    if last_checkpoints is not None and num_checkpoints is not None:
        last_checkpoints.append(epoch)
        if len(last_checkpoints) > num_checkpoints:
            rm_epoch = last_checkpoints.pop(0)
            os.remove(os.path.join(save, 'checkpt-%04d.pth' % rm_epoch))


def isnan(tensor):
    return (tensor != tensor)


def logsumexp(value, dim=None, keepdim=False):
    """Numerically stable implementation of the operation
    value.exp().sum(dim, keepdim).log()
    """
    if dim is not None:
        m, _ = torch.max(value, dim=dim, keepdim=True)
        value0 = value - m
        if keepdim is False:
            m = m.squeeze(dim)
        return m + torch.log(torch.sum(torch.exp(value0), dim=dim, keepdim=keepdim))
    else:
        m = torch.max(value)
        sum_exp = torch.sum(torch.exp(value - m))
        if isinstance(sum_exp, Number):
            return m + math.log(sum_exp)
        else:
            return m + torch.log(sum_exp)


class ExponentialMovingAverage(object):

    def __init__(self, module, decay=0.999):
        """Initializes the model when .apply() is called the first time.
        This is to take into account data-dependent initialization that occurs in the first iteration."""
        self.module = module
        self.decay = decay
        self.shadow_params = {}
        self.nparams = sum(p.numel() for p in module.parameters())

    def init(self):
        for name, param in self.module.named_parameters():
            self.shadow_params[name] = param.data.clone()

    def apply(self):
        if len(self.shadow_params) == 0:
            self.init()
        else:
            with torch.no_grad():
                for name, param in self.module.named_parameters():
                    self.shadow_params[name] -= (1 - self.decay) * (self.shadow_params[name] - param.data)

    def set(self, other_ema):
        self.init()
        with torch.no_grad():
            for name, param in other_ema.shadow_params.items():
                self.shadow_params[name].copy_(param)

    def replace_with_ema(self):
        for name, param in self.module.named_parameters():
            param.data.copy_(self.shadow_params[name])

    def swap(self):
        for name, param in self.module.named_parameters():
            tmp = self.shadow_params[name].clone()
            self.shadow_params[name].copy_(param.data)
            param.data.copy_(tmp)

    def __repr__(self):
        return (
            '{}(decay={}, module={}, nparams={})'.format(
                self.__class__.__name__, self.decay, self.module.__class__.__name__, self.nparams
            )
        )
