# Supplementary material for: NFAD: fixing anomaly detection using normalizing flows
Source: PeerJ Comput Sci. 2021 Nov 18;7:e757. doi: 10.7717/peerj-cs.757 (PMC8627226; doi:10.7717/peerj-cs.757)
Supplement: Supplemental Information 1 [file peerj-cs-07-757-s001.zip › code/openf/algorithms/nde/distributions/normal.py]

"""Implementations of Normal distributions."""

import numpy as np
import torch

import utils

from nde import distributions


class StandardNormal(distributions.Distribution):
    """A multivariate Normal with zero mean and unit covariance."""

    def __init__(self, shape):
        super().__init__()
        self._shape = torch.Size(shape)
        self._log_z = 0.5 * np.prod(shape) * np.log(2 * np.pi)

    def _log_prob(self, inputs, context):
        # Note: the context is ignored.
        if inputs.shape[1:] != self._shape:
            raise ValueError('Expected input of shape {}, got {}'.format(
                self._shape, inputs.shape[1:]))
        neg_energy = -0.5 * utils.sum_except_batch(inputs ** 2, num_batch_dims=1)
        return neg_energy - self._log_z

    def _sample(self, num_samples, context):
        if context is None:
            return torch.randn(num_samples, *self._shape)
        else:
            # The value of the context is ignored, only its size is taken into account.
            context_size = context.shape[0]
            samples = torch.randn(context_size * num_samples, *self._shape)
            return utils.split_leading_dim(samples, [context_size, num_samples])

    def _mean(self, context):
        if context is None:
            return torch.zeros(self._shape)
        else:
            # The value of the context is ignored, only its size is taken into account.
            return torch.zeros(context.shape[0], *self._shape)


class ConditionalDiagonalNormal(distributions.Distribution):
    """A diagonal multivariate Normal whose parameters are functions of a context."""

    def __init__(self, shape, context_encoder=None):
        """Constructor.

        Args:
            shape: list, tuple or torch.Size, the shape of the input variables.
            context_encoder: callable or None, encodes the context to the distribution parameters.
                If None, defaults to the identity function.
        """
        super().__init__()
        self._shape = torch.Size(shape)
        if context_encoder is None:
            self._context_encoder = lambda x: x
        else:
            self._context_encoder = context_encoder
        self._log_z = 0.5 * np.prod(shape) * np.log(2 * np.pi)

    def _compute_params(self, context):
        """Compute the means and log stds form the context."""
        if context is None:
            raise ValueError('Context can\'t be None.')

        params = self._context_encoder(context)
        if params.shape[-1] % 2 != 0:
            raise RuntimeError(
                'The context encoder must return a tensor whose last dimension is even.')
        if params.shape[0] != context.shape[0]:
            raise RuntimeError(
                'The batch dimension of the parameters is inconsistent with the input.')

        split = params.shape[-1] // 2
        means = params[..., :split].reshape(params.shape[0], *self._shape)
        log_stds = params[..., split:].reshape(params.shape[0], *self._shape)
        return means, log_stds

    def _log_prob(self, inputs, context):
        if inputs.shape[1:] != self._shape:
            raise ValueError('Expected input of shape {}, got {}'.format(
                self._shape, inputs.shape[1:]))

        # Compute parameters.
        means, log_stds = self._compute_params(context)
        assert means.shape == inputs.shape and log_stds.shape == inputs.shape

        # Compute log prob.
        norm_inputs = (inputs - means) * torch.exp(-log_stds)
        log_prob = -0.5 * utils.sum_except_batch(norm_inputs ** 2, num_batch_dims=1)
        log_prob -= utils.sum_except_batch(log_stds, num_batch_dims=1)
        log_prob -= self._log_z
        return log_prob

    def _sample(self, num_samples, context):
        # Compute parameters.
        means, log_stds = self._compute_params(context)
        stds = torch.exp(log_stds)
        means = utils.repeat_rows(means, num_samples)
        stds = utils.repeat_rows(stds, num_samples)

        # Generate samples.
        context_size = context.shape[0]
        noise = torch.randn(context_size * num_samples, *self._shape)
        samples = means + stds * noise
        return utils.split_leading_dim(samples, [context_size, num_samples])

    def _mean(self, context):
        means, _ = self._compute_params(context)
        return means
