# Supplementary material for: NFAD: fixing anomaly detection using normalizing flows
Source: PeerJ Comput Sci. 2021 Nov 18;7:e757. doi: 10.7717/peerj-cs.757 (PMC8627226; doi:10.7717/peerj-cs.757)
Supplement: Supplemental Information 1 [file peerj-cs-07-757-s001.zip › code/openf/algorithms/nde/distributions/uniform.py]

from torch import distributions

import utils


class TweakedUniform(distributions.Uniform):
    def log_prob(self, value, context):
        return utils.sum_except_batch(super().log_prob(value))
        # result = super().log_prob(value)
        # if len(result.shape) == 2 and result.shape[1] == 1:
        #     return result.reshape(-1)
        # else:
        #     return result

    def sample(self, num_samples, context):
        return super().sample((num_samples, ))
