# Supplementary material for: NFAD: fixing anomaly detection using normalizing flows
Source: PeerJ Comput Sci. 2021 Nov 18;7:e757. doi: 10.7717/peerj-cs.757 (PMC8627226; doi:10.7717/peerj-cs.757)
Supplement: Supplemental Information 1 [file peerj-cs-07-757-s001.zip › code/openf/algorithms/nde/flows/autoregressive.py]

"""Implementations of autoregressive flows."""

from torch.nn import functional as F

from nde import distributions
from nde import flows
from nde import transforms


class MaskedAutoregressiveFlow(flows.Flow):
    """An autoregressive flow that uses affine transforms with masking.

    Reference:
    > G. Papamakarios et al., Masked Autoregressive Flow for Density Estimation,
    > Advances in Neural Information Processing Systems, 2017.
    """

    def __init__(self,
                 features,
                 hidden_features,
                 num_layers,
                 num_blocks_per_layer,
                 use_residual_blocks=True,
                 use_random_masks=False,
                 use_random_permutations=False,
                 activation=F.relu,
                 dropout_probability=0.,
                 batch_norm_within_layers=False,
                 batch_norm_between_layers=False):

        if use_random_permutations:
            permutation_constructor = transforms.RandomPermutation
        else:
            permutation_constructor = transforms.ReversePermutation

        layers = []
        for _ in range(num_layers):
            layers.append(permutation_constructor(features))
            layers.append(
                transforms.MaskedAffineAutoregressiveTransform(
                    features=features,
                    hidden_features=hidden_features,
                    num_blocks=num_blocks_per_layer,
                    use_residual_blocks=use_residual_blocks,
                    random_mask=use_random_masks,
                    activation=activation,
                    dropout_probability=dropout_probability,
                    use_batch_norm=batch_norm_within_layers,
                )
            )
            if batch_norm_between_layers:
                layers.append(transforms.BatchNorm(features))

        super().__init__(
            transform=transforms.CompositeTransform(layers),
            distribution=distributions.StandardNormal([features]),
        )
