# Supplementary material for: NFAD: fixing anomaly detection using normalizing flows
Source: PeerJ Comput Sci. 2021 Nov 18;7:e757. doi: 10.7717/peerj-cs.757 (PMC8627226; doi:10.7717/peerj-cs.757)
Supplement: Supplemental Information 1 [file peerj-cs-07-757-s001.zip › code/openf/algorithms/nde/flows/autoregressive_test.py]

"""Tests for autoregressive flows."""

import torch
import torchtestcase
import unittest

from nde.flows import autoregressive as ar


class MaskedAutoregressiveFlowTest(torchtestcase.TorchTestCase):

    def test_log_prob(self):
        batch_size = 10
        features = 20
        flow = ar.MaskedAutoregressiveFlow(
            features=features,
            hidden_features=30,
            num_layers=5,
            num_blocks_per_layer=2,
        )
        inputs = torch.randn(batch_size, features)
        log_prob = flow.log_prob(inputs)
        self.assertIsInstance(log_prob, torch.Tensor)
        self.assertEqual(log_prob.shape, torch.Size([batch_size]))

    def test_sample(self):
        num_samples = 10
        features = 20
        flow = ar.MaskedAutoregressiveFlow(
            features=features,
            hidden_features=30,
            num_layers=5,
            num_blocks_per_layer=2,
        )
        samples = flow.sample(num_samples)
        self.assertIsInstance(samples, torch.Tensor)
        self.assertEqual(samples.shape, torch.Size([num_samples, features]))


if __name__ == '__main__':
    unittest.main()
