# Supplementary material for: NFAD: fixing anomaly detection using normalizing flows
Source: PeerJ Comput Sci. 2021 Nov 18;7:e757. doi: 10.7717/peerj-cs.757 (PMC8627226; doi:10.7717/peerj-cs.757)
Supplement: Supplemental Information 1 [file peerj-cs-07-757-s001.zip › code/openf/algorithms/nde/flows/base_test.py]

"""Tests for the basic flow definitions."""

import torch
import torchtestcase
import unittest
from nde import transforms
from nde import distributions
from nde.flows import base


class FlowTest(torchtestcase.TorchTestCase):

    def test_log_prob(self):
        batch_size = 10
        input_shape = [2, 3, 4]
        context_shape = [5, 6]
        flow = base.Flow(
            transform=transforms.AffineScalarTransform(scale=2.0),
            distribution=distributions.StandardNormal(input_shape),
        )
        inputs = torch.randn(batch_size, *input_shape)
        maybe_context = torch.randn(batch_size, *context_shape)
        for context in [None, maybe_context]:
            with self.subTest(context=context):
                log_prob = flow.log_prob(inputs, context=context)
                self.assertIsInstance(log_prob, torch.Tensor)
                self.assertEqual(log_prob.shape, torch.Size([batch_size]))

    def test_sample(self):
        num_samples = 10
        context_size = 20
        input_shape = [2, 3, 4]
        context_shape = [5, 6]
        flow = base.Flow(
            transform=transforms.AffineScalarTransform(scale=2.0),
            distribution=distributions.StandardNormal(input_shape),
        )
        maybe_context = torch.randn(context_size, *context_shape)
        for context in [None, maybe_context]:
            with self.subTest(context=context):
                samples = flow.sample(num_samples, context=context)
                self.assertIsInstance(samples, torch.Tensor)
                if context is None:
                    self.assertEqual(samples.shape, torch.Size([num_samples] + input_shape))
                else:
                    self.assertEqual(
                        samples.shape, torch.Size([context_size, num_samples] + input_shape))

    def test_sample_and_log_prob(self):
        num_samples = 10
        input_shape = [2, 3, 4]
        flow = base.Flow(
            transform=transforms.AffineScalarTransform(scale=2.0),
            distribution=distributions.StandardNormal(input_shape),
        )
        samples, log_prob_1 = flow.sample_and_log_prob(num_samples)
        log_prob_2 = flow.log_prob(samples)
        self.assertIsInstance(samples, torch.Tensor)
        self.assertIsInstance(log_prob_1, torch.Tensor)
        self.assertIsInstance(log_prob_2, torch.Tensor)
        self.assertEqual(samples.shape, torch.Size([num_samples] + input_shape))
        self.assertEqual(log_prob_1.shape, torch.Size([num_samples]))
        self.assertEqual(log_prob_2.shape, torch.Size([num_samples]))
        self.assertEqual(log_prob_1, log_prob_2)

    def test_sample_and_log_prob_with_context(self):
        num_samples = 10
        context_size = 20
        input_shape = [2, 3, 4]
        context_shape = [5, 6]
        flow = base.Flow(
            transform=transforms.AffineScalarTransform(scale=2.0),
            distribution=distributions.StandardNormal(input_shape),
        )
        context = torch.randn(context_size, *context_shape)
        samples, log_prob = flow.sample_and_log_prob(num_samples, context=context)
        self.assertIsInstance(samples, torch.Tensor)
        self.assertIsInstance(log_prob, torch.Tensor)
        self.assertEqual(samples.shape, torch.Size([context_size, num_samples] + input_shape))
        self.assertEqual(log_prob.shape, torch.Size([context_size, num_samples]))

    def test_transform_to_noise(self):
        batch_size = 10
        context_size = 20
        shape = [2, 3, 4]
        context_shape = [5, 6]
        flow = base.Flow(
            transform=transforms.AffineScalarTransform(scale=2.0),
            distribution=distributions.StandardNormal(shape),
        )
        inputs = torch.randn(batch_size, *shape)
        maybe_context = torch.randn(context_size, *context_shape)
        for context in [None, maybe_context]:
            with self.subTest(context=context):
                noise = flow.transform_to_noise(inputs, context=context)
                self.assertIsInstance(noise, torch.Tensor)
                self.assertEqual(noise.shape, torch.Size([batch_size] + shape))


if __name__ == '__main__':
    unittest.main()
