# Supplementary material for: NFAD: fixing anomaly detection using normalizing flows
Source: PeerJ Comput Sci. 2021 Nov 18;7:e757. doi: 10.7717/peerj-cs.757 (PMC8627226; doi:10.7717/peerj-cs.757)
Supplement: Supplemental Information 1 [file peerj-cs-07-757-s001.zip › code/openf/algorithms/nde/flows/realnvp.py]

"""Implementations of Real NVP."""

import torch
from torch.nn import functional as F

from nde import distributions
from nde import flows
from nde import transforms
import nn as nn_


class SimpleRealNVP(flows.Flow):
    """An simplified version of Real NVP for 1-dim inputs.

    This implementation uses 1-dim checkerboard masking but doesn't use multi-scaling.

    Reference:
    > L. Dinh et al., Density estimation using Real NVP, ICLR 2017.
    """

    def __init__(self,
                 features,
                 hidden_features,
                 num_layers,
                 num_blocks_per_layer,
                 use_volume_preserving=False,
                 activation=F.relu,
                 dropout_probability=0.,
                 batch_norm_within_layers=False,
                 batch_norm_between_layers=False):

        if use_volume_preserving:
            coupling_constructor = transforms.AdditiveCouplingTransform
        else:
            coupling_constructor = transforms.AffineCouplingTransform

        mask = torch.ones(features)
        mask[::2] = -1

        def create_resnet(in_features, out_features):
            return nn_.ResidualNet(
                in_features,
                out_features,
                hidden_features=hidden_features,
                num_blocks=num_blocks_per_layer,
                activation=activation,
                dropout_probability=dropout_probability,
                use_batch_norm=batch_norm_within_layers
            )

        layers = []
        for _ in range(num_layers):
            transform = coupling_constructor(
                mask=mask,
                transform_net_create_fn=create_resnet
            )
            layers.append(transform)
            mask *= -1
            if batch_norm_between_layers:
                layers.append(transforms.BatchNorm(features=features))

        super().__init__(
            transform=transforms.CompositeTransform(layers),
            distribution=distributions.StandardNormal([features]),
        )
