# Supplementary material for: NFAD: fixing anomaly detection using normalizing flows
Source: PeerJ Comput Sci. 2021 Nov 18;7:e757. doi: 10.7717/peerj-cs.757 (PMC8627226; doi:10.7717/peerj-cs.757)
Supplement: Supplemental Information 1 [file peerj-cs-07-757-s001.zip › code/openf/algorithms/nde/transforms/__init__.py]

from .base import (
    InverseNotAvailable,
    InputOutsideDomain,
    Transform,
    CompositeTransform,
    MultiscaleCompositeTransform,
    InverseTransform
)

from .autoregressive import (
    MaskedAffineAutoregressiveTransform,
    MaskedPiecewiseLinearAutoregressiveTransform,
    MaskedPiecewiseQuadraticAutoregressiveTransform,
    MaskedPiecewiseCubicAutoregressiveTransform,
    MaskedPiecewiseRationalQuadraticAutoregressiveTransform
)

from .linear import NaiveLinear
from .lu import LULinear
from .qr import QRLinear
from .svd import SVDLinear

from .nonlinearities import (
    CompositeCDFTransform,
    LeakyReLU,
    Logit,
    LogTanh,
    PiecewiseLinearCDF,
    PiecewiseQuadraticCDF,
    PiecewiseCubicCDF,
    PiecewiseRationalQuadraticCDF,
    Sigmoid,
    Tanh
)

from .normalization import (
    BatchNorm,
    ActNorm
)

from .orthogonal import HouseholderSequence

from .permutations import Permutation
from .permutations import RandomPermutation
from .permutations import ReversePermutation

from .coupling import (
    AffineCouplingTransform,
    AdditiveCouplingTransform,
    PiecewiseLinearCouplingTransform,
    PiecewiseQuadraticCouplingTransform,
    PiecewiseCubicCouplingTransform,
    PiecewiseRationalQuadraticCouplingTransform
)

from .standard import (
    IdentityTransform,
    AffineScalarTransform,
)

from .reshape import SqueezeTransform, ReshapeTransform
from .conv import OneByOneConvolution
