# Supplementary material for: NFAD: fixing anomaly detection using normalizing flows
Source: PeerJ Comput Sci. 2021 Nov 18;7:e757. doi: 10.7717/peerj-cs.757 (PMC8627226; doi:10.7717/peerj-cs.757)
Supplement: Supplemental Information 1 [file peerj-cs-07-757-s001.zip › code/openf/algorithms/nde/transforms/autoregressive_test.py]

"""Tests for the autoregressive transforms."""

import torch
import unittest

from nde.transforms import autoregressive
from nde.transforms.transform_test import TransformTest


class MaskedAffineAutoregressiveTransformTest(TransformTest):

    def test_forward(self):
        batch_size = 10
        features = 20
        inputs = torch.randn(batch_size, features)
        for use_residual_blocks, random_mask in [(False, False),
                                                 (False, True),
                                                 (True, False)]:
            with self.subTest(use_residual_blocks=use_residual_blocks,
                              random_mask=random_mask):
                transform = autoregressive.MaskedAffineAutoregressiveTransform(
                    features=features,
                    hidden_features=30,
                    num_blocks=5,
                    use_residual_blocks=use_residual_blocks,
                    random_mask=random_mask,
                )
                outputs, logabsdet = transform(inputs)
                self.assert_tensor_is_good(outputs, [batch_size, features])
                self.assert_tensor_is_good(logabsdet, [batch_size])

    def test_inverse(self):
        batch_size = 10
        features = 20
        inputs = torch.randn(batch_size, features)
        for use_residual_blocks, random_mask in [(False, False),
                                                 (False, True),
                                                 (True, False)]:
            with self.subTest(use_residual_blocks=use_residual_blocks,
                              random_mask=random_mask):
                transform = autoregressive.MaskedAffineAutoregressiveTransform(
                    features=features,
                    hidden_features=30,
                    num_blocks=5,
                    use_residual_blocks=use_residual_blocks,
                    random_mask=random_mask,
                )
                outputs, logabsdet = transform.inverse(inputs)
                self.assert_tensor_is_good(outputs, [batch_size, features])
                self.assert_tensor_is_good(logabsdet, [batch_size])

    def test_forward_inverse_are_consistent(self):
        batch_size = 10
        features = 20
        inputs = torch.randn(batch_size, features)
        self.eps = 1e-6
        for use_residual_blocks, random_mask in [(False, False),
                                                 (False, True),
                                                 (True, False)]:
            with self.subTest(use_residual_blocks=use_residual_blocks,
                              random_mask=random_mask):
                transform = autoregressive.MaskedAffineAutoregressiveTransform(
                    features=features,
                    hidden_features=30,
                    num_blocks=5,
                    use_residual_blocks=use_residual_blocks,
                    random_mask=random_mask,
                )
                self.assert_forward_inverse_are_consistent(transform, inputs)


class MaskedPiecewiseLinearAutoregressiveTranformTest(TransformTest):
    def test_forward_inverse_are_consistent(self):
        batch_size = 10
        features = 20
        inputs = torch.rand(batch_size, features)
        self.eps = 1e-3

        transform = autoregressive.MaskedPiecewiseLinearAutoregressiveTransform(
            num_bins=10,
            features=features,
            hidden_features=30,
            num_blocks=5,
            use_residual_blocks=True
        )

        self.assert_forward_inverse_are_consistent(transform, inputs)


class MaskedPiecewiseQuadraticAutoregressiveTranformTest(TransformTest):
    def test_forward_inverse_are_consistent(self):
        batch_size = 10
        features = 20
        inputs = torch.rand(batch_size, features)
        self.eps = 1e-4

        transform = autoregressive.MaskedPiecewiseQuadraticAutoregressiveTransform(
            num_bins=10,
            features=features,
            hidden_features=30,
            num_blocks=5,
            use_residual_blocks=True
        )

        self.assert_forward_inverse_are_consistent(transform, inputs)


class MaskedPiecewiseCubicAutoregressiveTranformTest(TransformTest):
    def test_forward_inverse_are_consistent(self):
        batch_size = 10
        features = 20
        inputs = torch.rand(batch_size, features)
        self.eps = 1e-3

        transform = autoregressive.MaskedPiecewiseCubicAutoregressiveTransform(
            num_bins=10,
            features=features,
            hidden_features=30,
            num_blocks=5,
            use_residual_blocks=True
        )

        self.assert_forward_inverse_are_consistent(transform, inputs)


if __name__ == '__main__':
    unittest.main()
