# Supplementary material for: NFAD: fixing anomaly detection using normalizing flows
Source: PeerJ Comput Sci. 2021 Nov 18;7:e757. doi: 10.7717/peerj-cs.757 (PMC8627226; doi:10.7717/peerj-cs.757)
Supplement: Supplemental Information 1 [file peerj-cs-07-757-s001.zip › code/openf/algorithms/nde/transforms/conv.py]

import utils
from nde import transforms


class OneByOneConvolution(transforms.LULinear):
    """An invertible 1x1 convolution with a fixed permutation, as introduced in the Glow paper.

    Reference:
    > D. Kingma et. al., Glow: Generative flow with invertible 1x1 convolutions, NeurIPS 2018.
    """
    def __init__(self,
                 num_channels,
                 using_cache=False,
                 identity_init=True):
        super().__init__(num_channels, using_cache, identity_init)
        self.permutation = transforms.RandomPermutation(num_channels, dim=1)

    def _lu_forward_inverse(self, inputs, inverse=False):
        b, c, h, w = inputs.shape
        inputs = inputs.permute(0, 2, 3, 1).reshape(b*h*w, c)

        if inverse:
            outputs, logabsdet = super().inverse(inputs)
        else:
            outputs, logabsdet = super().forward(inputs)

        outputs = outputs.reshape(b, h, w, c).permute(0, 3, 1, 2)
        logabsdet = logabsdet.reshape(b, h, w)

        return outputs, utils.sum_except_batch(logabsdet)

    def forward(self, inputs, context=None):
        if inputs.dim() != 4:
            raise ValueError('Inputs must be a 4D tensor.')

        inputs, _ = self.permutation(inputs)

        return self._lu_forward_inverse(inputs, inverse=False)

    def inverse(self, inputs, context=None):
        if inputs.dim() != 4:
            raise ValueError('Inputs must be a 4D tensor.')

        outputs, logabsdet = self._lu_forward_inverse(inputs, inverse=True)

        outputs, _ = self.permutation.inverse(outputs)

        return outputs, logabsdet
