# Supplementary material for: NFAD: fixing anomaly detection using normalizing flows
Source: PeerJ Comput Sci. 2021 Nov 18;7:e757. doi: 10.7717/peerj-cs.757 (PMC8627226; doi:10.7717/peerj-cs.757)
Supplement: Supplemental Information 1 [file peerj-cs-07-757-s001.zip › code/openf/algorithms/nde/transforms/coupling_test.py]

"""Tests for the coupling Transforms."""

import itertools
import torch
import unittest

from torch import nn

import nn as nn_
import utils

from nde.transforms import coupling
from nde.transforms.transform_test import TransformTest

def create_coupling_transform(cls, shape, **kwargs):
    if len(shape) == 1:
        def create_net(in_features, out_features):
            return nn_.ResidualNet(in_features, out_features,
                                   hidden_features=30,
                                   num_blocks=5)
    else:
        def create_net(in_channels, out_channels):
            # return nn.Conv2d(in_channels, out_channels, kernel_size=1)
            return nn_.ConvResidualNet(
                in_channels=in_channels,
                out_channels=out_channels,
                hidden_channels=16
            )

    mask = utils.create_mid_split_binary_mask(shape[0])

    return cls(
        mask=mask,
        transform_net_create_fn=create_net,
        **kwargs
    ), mask

batch_size = 10

class AffineTransformTest(TransformTest):
    shapes = [[20],
              [2, 4, 4]]

    def test_forward(self):
        for shape in self.shapes:
            inputs = torch.randn(batch_size, *shape)
            transform, mask = create_coupling_transform(coupling.AffineCouplingTransform, shape)
            outputs, logabsdet = transform(inputs)
            with self.subTest(shape=shape):
                self.assert_tensor_is_good(outputs, [batch_size] + shape)
                self.assert_tensor_is_good(logabsdet, [batch_size])
                self.assertEqual(outputs[:, mask <= 0, ...], inputs[:, mask <= 0, ...])

    def test_inverse(self):
        for shape in self.shapes:
            inputs = torch.randn(batch_size, *shape)
            transform, mask = create_coupling_transform(coupling.AffineCouplingTransform, shape)
            outputs, logabsdet = transform(inputs)
            with self.subTest(shape=shape):
                self.assert_tensor_is_good(outputs, [batch_size] + shape)
                self.assert_tensor_is_good(logabsdet, [batch_size])
                self.assertEqual(outputs[:, mask <= 0, ...], inputs[:, mask <= 0, ...])

    def test_forward_inverse_are_consistent(self):
        self.eps = 1e-6
        for shape in self.shapes:
            inputs = torch.randn(batch_size, *shape)
            transform, mask = create_coupling_transform(coupling.AffineCouplingTransform, shape)
            with self.subTest(shape=shape):
                self.assert_forward_inverse_are_consistent(transform, inputs)

class AdditiveTransformTest(TransformTest):
    shapes = [[20],
              [2, 4, 4]]

    def test_forward(self):
        for shape in self.shapes:
            inputs = torch.randn(batch_size, *shape)
            transform, mask = create_coupling_transform(coupling.AdditiveCouplingTransform, shape)
            outputs, logabsdet = transform(inputs)
            with self.subTest(shape=shape):
                self.assert_tensor_is_good(outputs, [batch_size] + shape)
                self.assert_tensor_is_good(logabsdet, [batch_size])
                self.assertEqual(outputs[:, mask <= 0, ...], inputs[:, mask <= 0, ...])
                self.assertEqual(logabsdet, torch.zeros(batch_size))

    def test_inverse(self):
        for shape in self.shapes:
            inputs = torch.randn(batch_size, *shape)
            transform, mask = create_coupling_transform(coupling.AdditiveCouplingTransform, shape)
            outputs, logabsdet = transform(inputs)
            with self.subTest(shape=shape):
                self.assert_tensor_is_good(outputs, [batch_size] + shape)
                self.assert_tensor_is_good(logabsdet, [batch_size])
                self.assertEqual(outputs[:, mask <= 0, ...], inputs[:, mask <= 0, ...])
                self.assertEqual(logabsdet, torch.zeros(batch_size))

    def test_forward_inverse_are_consistent(self):
        self.eps = 1e-6
        for shape in self.shapes:
            inputs = torch.randn(batch_size, *shape)
            transform, mask = create_coupling_transform(coupling.AdditiveCouplingTransform, shape)
            with self.subTest(shape=shape):
                self.assert_forward_inverse_are_consistent(transform, inputs)

class PiecewiseCouplingTransformTest(TransformTest):
    classes = [coupling.PiecewiseLinearCouplingTransform,
               coupling.PiecewiseQuadraticCouplingTransform,
               coupling.PiecewiseCubicCouplingTransform,
               coupling.PiecewiseRationalQuadraticCouplingTransform]

    shapes = [[20],
              [2, 4, 4]]

    def test_forward(self):
        for shape in self.shapes:
            for cls in self.classes:
                inputs = torch.rand(batch_size, *shape)
                transform, mask = create_coupling_transform(cls, shape)
                outputs, logabsdet = transform(inputs)
                with self.subTest(cls=cls, shape=shape):
                    self.assert_tensor_is_good(outputs, [batch_size] + shape)
                    self.assert_tensor_is_good(logabsdet, [batch_size])
                    self.assertEqual(outputs[:, mask <= 0, ...], inputs[:, mask <= 0, ...])

    def test_forward_unconstrained(self):
        batch_size = 10
        for shape in self.shapes:
            for cls in self.classes:
                inputs = 3. * torch.randn(batch_size, *shape)
                transform, mask = create_coupling_transform(cls, shape, tails='linear')
                outputs, logabsdet = transform(inputs)
                with self.subTest(cls=cls, shape=shape):
                    self.assert_tensor_is_good(outputs, [batch_size] + shape)
                    self.assert_tensor_is_good(logabsdet, [batch_size])
                    self.assertEqual(outputs[:, mask <= 0, ...], inputs[:, mask <= 0, ...])

    def test_inverse(self):
        for shape in self.shapes:
            for cls in self.classes:
                inputs = torch.rand(batch_size, *shape)
                transform, mask = create_coupling_transform(cls, shape)
                outputs, logabsdet = transform(inputs)
                with self.subTest(cls=cls, shape=shape):
                    self.assert_tensor_is_good(outputs, [batch_size] + shape)
                    self.assert_tensor_is_good(logabsdet, [batch_size])
                    self.assertEqual(outputs[:, mask <= 0, ...], inputs[:, mask <= 0, ...])

    def test_inverse_unconstrained(self):
        for shape in self.shapes:
            for cls in self.classes:
                inputs = 3. * torch.randn(batch_size, *shape)
                transform, mask = create_coupling_transform(cls, shape, tails='linear')
                outputs, logabsdet = transform(inputs)
                with self.subTest(cls=cls, shape=shape):
                    self.assert_tensor_is_good(outputs, [batch_size] + shape)
                    self.assert_tensor_is_good(logabsdet, [batch_size])
                    self.assertEqual(outputs[:, mask <= 0, ...], inputs[:, mask <= 0, ...])

    def test_forward_inverse_are_consistent(self):
        for shape in self.shapes:
            for cls in self.classes:
                inputs = torch.rand(batch_size, *shape)
                transform, mask = create_coupling_transform(cls, shape)
                with self.subTest(cls=cls, shape=shape):
                    self.eps = 1e-4 # TODO: can do better?
                    self.assert_forward_inverse_are_consistent(transform, inputs)

    def test_forward_inverse_are_consistent_unconstrained(self):
        self.eps = 1e-5
        for shape in self.shapes:
            for cls in self.classes:
                inputs = 3. * torch.randn(batch_size, *shape)
                transform, mask = create_coupling_transform(cls, shape, tails='linear')
                with self.subTest(cls=cls, shape=shape):
                    self.eps = 1e-4 # TODO: can do better?
                    self.assert_forward_inverse_are_consistent(transform, inputs)

    def test_forward_unconditional(self):
        for shape in self.shapes:
            for cls in self.classes:
                inputs = torch.rand(batch_size, *shape)
                img_shape = shape[1:] if len(shape) > 1 else None
                transform, mask = create_coupling_transform(cls, shape,
                                                            apply_unconditional_transform=True,
                                                            img_shape=img_shape)
                outputs, logabsdet = transform(inputs)
                with self.subTest(cls=cls, shape=shape):
                    self.assert_tensor_is_good(outputs, [batch_size] + shape)
                    self.assert_tensor_is_good(logabsdet, [batch_size])
                    self.assertNotEqual(outputs[:, mask <= 0, ...], inputs[:, mask <= 0, ...])


if __name__ == '__main__':
    unittest.main()
