# Supplementary material for: NFAD: fixing anomaly detection using normalizing flows
Source: PeerJ Comput Sci. 2021 Nov 18;7:e757. doi: 10.7717/peerj-cs.757 (PMC8627226; doi:10.7717/peerj-cs.757)
Supplement: Supplemental Information 1 [file peerj-cs-07-757-s001.zip › code/openf/algorithms/nde/transforms/made_test.py]

"""Tests for MADE."""

import torch
import torchtestcase
import unittest

from nde.transforms import made


class ShapeTest(torchtestcase.TorchTestCase):

    def test_conditional(self):
        features = 100
        hidden_features = 200
        num_blocks = 5
        output_multiplier = 3
        conditional_features = 50
        batch_size = 16

        inputs = torch.randn(batch_size, features)
        conditional_inputs = torch.randn(batch_size, conditional_features)

        for use_residual_blocks, random_mask in [(False, False),
                                                 (False, True),
                                                 (True, False)]:
            with self.subTest(use_residual_blocks=use_residual_blocks,
                              random_mask=random_mask):
                model = made.MADE(
                    features=features,
                    hidden_features=hidden_features,
                    num_blocks=num_blocks,
                    output_multiplier=output_multiplier,
                    context_features=conditional_features,
                    use_residual_blocks=use_residual_blocks,
                    random_mask=random_mask,
                )
                outputs = model(inputs, conditional_inputs)
                self.assertEqual(outputs.dim(), 2)
                self.assertEqual(outputs.shape[0], batch_size)
                self.assertEqual(outputs.shape[1], output_multiplier * features)

    def test_unconditional(self):
        features = 100
        hidden_features = 200
        num_blocks = 5
        output_multiplier = 3
        batch_size = 16

        inputs = torch.randn(batch_size, features)

        for use_residual_blocks, random_mask in [(False, False),
                                                 (False, True),
                                                 (True, False)]:
            with self.subTest(use_residual_blocks=use_residual_blocks,
                              random_mask=random_mask):
                model = made.MADE(
                    features=features,
                    hidden_features=hidden_features,
                    num_blocks=num_blocks,
                    output_multiplier=output_multiplier,
                    use_residual_blocks=use_residual_blocks,
                    random_mask=random_mask,
                )
                outputs = model(inputs)
                self.assertEqual(outputs.dim(), 2)
                self.assertEqual(outputs.shape[0], batch_size)
                self.assertEqual(outputs.shape[1], output_multiplier * features)


class ConnectivityTest(torchtestcase.TorchTestCase):

    def test_gradients(self):
        features = 10
        hidden_features = 256
        num_blocks = 20
        output_multiplier = 3

        for use_residual_blocks, random_mask in [(False, False),
                                                 (False, True),
                                                 (True, False)]:
            with self.subTest(use_residual_blocks=use_residual_blocks,
                              random_mask=random_mask):
                model = made.MADE(
                    features=features,
                    hidden_features=hidden_features,
                    num_blocks=num_blocks,
                    output_multiplier=output_multiplier,
                    use_residual_blocks=use_residual_blocks,
                    random_mask=random_mask,
                )
                inputs = torch.randn(1, features)
                inputs.requires_grad = True
                for k in range(features * output_multiplier):
                    outputs = model(inputs)
                    outputs[0, k].backward()
                    depends = inputs.grad.data[0] != 0.0
                    dim = k // output_multiplier
                    self.assertEqual(torch.all(depends[dim:] == 0), 1)

    def test_total_mask_sequential(self):
        features = 10
        hidden_features = 50
        num_blocks = 5
        output_multiplier = 1

        for use_residual_blocks in [True, False]:
            with self.subTest(use_residual_blocks=use_residual_blocks):
                model = made.MADE(
                    features=features,
                    hidden_features=hidden_features,
                    num_blocks=num_blocks,
                    output_multiplier=output_multiplier,
                    use_residual_blocks=use_residual_blocks,
                    random_mask=False,
                )
                total_mask = model.initial_layer.mask
                for block in model.blocks:
                    if use_residual_blocks:
                        self.assertIsInstance(block, made.MaskedResidualBlock)
                        total_mask = block.linear_layers[0].mask @ total_mask
                        total_mask = block.linear_layers[1].mask @ total_mask
                    else:
                        self.assertIsInstance(block, made.MaskedFeedforwardBlock)
                        total_mask = block.linear.mask @ total_mask
                total_mask = model.final_layer.mask @ total_mask
                total_mask = (total_mask > 0).float()
                reference = torch.tril(torch.ones([features, features]), -1)
                self.assertEqual(total_mask, reference)

    def test_total_mask_random(self):
        features = 10
        hidden_features = 50
        num_blocks = 5
        output_multiplier = 1

        model = made.MADE(
            features=features,
            hidden_features=hidden_features,
            num_blocks=num_blocks,
            output_multiplier=output_multiplier,
            use_residual_blocks=False,
            random_mask=True,
        )
        total_mask = model.initial_layer.mask
        for block in model.blocks:
            self.assertIsInstance(block, made.MaskedFeedforwardBlock)
            total_mask = block.linear.mask @ total_mask
        total_mask = model.final_layer.mask @ total_mask
        total_mask = (total_mask > 0).float()
        self.assertEqual(torch.triu(total_mask), torch.zeros([features, features]))


if __name__ == '__main__':
    unittest.main()
