# Supplementary material for: NFAD: fixing anomaly detection using normalizing flows
Source: PeerJ Comput Sci. 2021 Nov 18;7:e757. doi: 10.7717/peerj-cs.757 (PMC8627226; doi:10.7717/peerj-cs.757)
Supplement: Supplemental Information 1 [file peerj-cs-07-757-s001.zip › code/openf/algorithms/nde/transforms/nonlinearities_test.py]

"""Tests for the invertible non-linearities."""

import torch
import unittest

import nde.transforms.splines.quadratic
from nde.transforms import base, nonlinearities as nl, standard
from nde.transforms.transform_test import TransformTest


class TanhTest(TransformTest):
    def test_raises_domain_exception(self):
        shape = [2, 3, 4]
        transform = nl.Tanh()
        for value in [-2.0, -1.0, 1.0, 2.0]:
            with self.assertRaises(base.InputOutsideDomain):
                inputs = torch.full(shape, value)
                transform.inverse(inputs)


class TestPiecewiseCDF(TransformTest):
    def setUp(self):
        self.shape = [2, 3, 4]
        self.batch_size = 10
        self.transforms = [nl.PiecewiseLinearCDF(self.shape),
                           nl.PiecewiseQuadraticCDF(self.shape),
                           nl.PiecewiseCubicCDF(self.shape),
                           nl.PiecewiseRationalQuadraticCDF(self.shape)]

    def test_raises_domain_exception(self):
        for transform in self.transforms:
            with self.subTest(transform=transform):
                for value in [-1.0, -0.1, 1.1, 2.0]:
                    with self.assertRaises(base.InputOutsideDomain):
                        inputs = torch.full([self.batch_size] + self.shape, value)
                        transform.forward(inputs)

    def test_zeros_to_zeros(self):
        for transform in self.transforms:
            with self.subTest(transform=transform):
                inputs = torch.zeros(self.batch_size, *self.shape)
                outputs, _ = transform(inputs)
                self.eps = 1e-5
                self.assertEqual(outputs, inputs)

    def test_ones_to_ones(self):
        for transform in self.transforms:
            with self.subTest(transform=transform):
                inputs = torch.ones(self.batch_size, *self.shape)
                outputs, _ = transform(inputs)
                self.eps = 1e-5
                self.assertEqual(outputs, inputs)

    def test_forward_inverse_are_consistent(self):
        for transform in self.transforms:
            with self.subTest(transform=transform):
                inputs = torch.rand(self.batch_size, *self.shape)
                self.eps = 1e-4
                self.assert_forward_inverse_are_consistent(transform, inputs)

class TestUnconstrainedPiecewiseCDF(TransformTest):
    def test_forward_inverse_are_consistent(self):
        shape = [2,3,4]
        batch_size = 10
        transforms = [nl.PiecewiseLinearCDF(shape, tails='linear'),
                      nl.PiecewiseQuadraticCDF(shape, tails='linear'),
                      nl.PiecewiseCubicCDF(shape, tails='linear'),
                      nl.PiecewiseRationalQuadraticCDF(shape, tails='linear')]

        for transform in transforms:
            with self.subTest(transform=transform):
                inputs = 3 * torch.randn(batch_size, *shape)
                self.eps = 1e-4
                self.assert_forward_inverse_are_consistent(transform, inputs)


class LogitTest(TransformTest):
    def test_forward_zero_and_one(self):
        batch_size = 10
        shape = [5, 10, 15]
        inputs = torch.cat([torch.zeros(batch_size // 2, *shape),
                            torch.ones(batch_size // 2, *shape)])

        transform = nl.Logit()
        outputs, logabsdet = transform(inputs)

        self.assert_tensor_is_good(outputs)
        self.assert_tensor_is_good(logabsdet)


class NonlinearitiesTest(TransformTest):

    def test_forward(self):
        batch_size = 10
        shape = [5, 10, 15]
        inputs = torch.rand(batch_size, *shape)
        transforms = [
            nl.Tanh(),
            nl.LogTanh(),
            nl.LeakyReLU(),
            nl.Sigmoid(),
            nl.Logit(),
            nl.CompositeCDFTransform(nl.Sigmoid(), standard.IdentityTransform())
        ]
        for transform in transforms:
            with self.subTest(transform=transform):
                outputs, logabsdet = transform(inputs)
                self.assert_tensor_is_good(outputs, [batch_size] + shape)
                self.assert_tensor_is_good(logabsdet, [batch_size])

    def test_inverse(self):
        batch_size = 10
        shape = [5, 10, 15]
        inputs = torch.rand(batch_size, *shape)
        transforms = [
            nl.Tanh(),
            nl.LogTanh(),
            nl.LeakyReLU(),
            nl.Sigmoid(),
            nl.Logit(),
            nl.CompositeCDFTransform(nl.Sigmoid(), standard.IdentityTransform())
        ]
        for transform in transforms:
            with self.subTest(transform=transform):
                outputs, logabsdet = transform.inverse(inputs)
                self.assert_tensor_is_good(outputs, [batch_size] + shape)
                self.assert_tensor_is_good(logabsdet, [batch_size])

    def test_forward_inverse_are_consistent(self):
        batch_size = 10
        shape = [5, 10, 15]
        inputs = torch.rand(batch_size, *shape)
        transforms = [
            nl.Tanh(),
            nl.LogTanh(),
            nl.LeakyReLU(),
            nl.Sigmoid(),
            nl.Logit(),
            nl.CompositeCDFTransform(nl.Sigmoid(), standard.IdentityTransform())
        ]
        self.eps = 1e-3
        for transform in transforms:
            with self.subTest(transform=transform):
                self.assert_forward_inverse_are_consistent(transform, inputs)


if __name__ == '__main__':
    unittest.main()
