# Supplementary material for: NFAD: fixing anomaly detection using normalizing flows
Source: PeerJ Comput Sci. 2021 Nov 18;7:e757. doi: 10.7717/peerj-cs.757 (PMC8627226; doi:10.7717/peerj-cs.757)
Supplement: Supplemental Information 1 [file peerj-cs-07-757-s001.zip › code/openf/algorithms/nde/transforms/normalization_test.py]

"""Tests for the normalization-based transforms."""

import torch
import unittest

from nde.transforms import base
from nde.transforms import normalization as norm
from nde.transforms.transform_test import TransformTest


class BatchNormTest(TransformTest):

    def test_forward(self):
        features = 100
        batch_size = 50
        bn_eps = 1e-5
        self.eps = 1e-4

        for affine in [True, True]:
            with self.subTest(affine=affine):
                inputs = torch.randn(batch_size, features)
                transform = norm.BatchNorm(features=features, affine=affine, eps=bn_eps)

                outputs, logabsdet = transform(inputs)
                self.assert_tensor_is_good(outputs, [batch_size, features])
                self.assert_tensor_is_good(logabsdet, [batch_size])

                mean, var = inputs.mean(0), inputs.var(0)
                outputs_ref = (inputs - mean) / torch.sqrt(var + bn_eps)
                logabsdet_ref = torch.sum(torch.log(1.0 / torch.sqrt(var + bn_eps)))
                logabsdet_ref = torch.full([batch_size], logabsdet_ref.item())
                if affine:
                    outputs_ref *= transform.weight
                    outputs_ref += transform.bias
                    logabsdet_ref += torch.sum(torch.log(transform.weight))
                self.assert_tensor_is_good(outputs_ref, [batch_size, features])
                self.assert_tensor_is_good(logabsdet_ref, [batch_size])
                print(outputs, outputs_ref)
                self.assertEqual(outputs, outputs_ref)
                self.assertEqual(logabsdet, logabsdet_ref)

                transform.eval()
                outputs, logabsdet = transform(inputs)
                self.assert_tensor_is_good(outputs, [batch_size, features])
                self.assert_tensor_is_good(logabsdet, [batch_size])

                mean = transform.running_mean
                var = transform.running_var
                outputs_ref = (inputs - mean) / torch.sqrt(var + bn_eps)
                logabsdet_ref = torch.sum(torch.log(1.0 / torch.sqrt(var + bn_eps)))
                logabsdet_ref = torch.full([batch_size], logabsdet_ref.item())
                if affine:
                    outputs_ref *= transform.weight
                    outputs_ref += transform.bias
                    logabsdet_ref += torch.sum(torch.log(transform.weight))
                self.assert_tensor_is_good(outputs_ref, [batch_size, features])
                self.assert_tensor_is_good(logabsdet_ref, [batch_size])
                self.assertEqual(outputs, outputs_ref)
                self.assertEqual(logabsdet, logabsdet_ref)

    def test_inverse(self):
        features = 100
        batch_size = 50
        inputs = torch.randn(batch_size, features)

        for affine in [True, False]:
            with self.subTest(affine=affine):
                transform = norm.BatchNorm(features=features, affine=affine)
                with self.assertRaises(base.InverseNotAvailable):
                    transform.inverse(inputs)
                transform.eval()
                outputs, logabsdet = transform.inverse(inputs)
                self.assert_tensor_is_good(outputs, [batch_size, features])
                self.assert_tensor_is_good(logabsdet, [batch_size])

    def test_forward_inverse_are_consistent(self):
        features = 100
        batch_size = 50
        inputs = torch.randn(batch_size, features)
        transforms = [
            norm.BatchNorm(features=features, affine=affine)
            for affine in [True, False]
        ]
        self.eps = 1e-6
        for transform in transforms:
            with self.subTest(transform=transform):
                transform.eval()
                self.assert_forward_inverse_are_consistent(transform, inputs)


class ActNormTest(TransformTest):

    def test_forward(self):
        batch_size = 50
        for shape in [(100,),
                      (32,8,8)]:
            with self.subTest(shape=shape):
                inputs = torch.randn(batch_size, *shape)
                transform = norm.ActNorm(shape[0])

                outputs, logabsdet = transform.forward(inputs)
                self.assert_tensor_is_good(outputs, [batch_size] + list(shape))
                self.assert_tensor_is_good(logabsdet, [batch_size])

    def test_inverse(self):
        batch_size = 50
        for shape in [(100,),
                      (32,8,8)]:
            with self.subTest(shape=shape):
                inputs = torch.randn(batch_size, *shape)
                transform = norm.ActNorm(shape[0])

                outputs, logabsdet = transform.inverse(inputs)
                self.assert_tensor_is_good(outputs, [batch_size] + list(shape))
                self.assert_tensor_is_good(logabsdet, [batch_size])

    def test_forward_inverse_are_consistent(self):
        batch_size = 50
        for shape in [(100,),
                      (32,8,8)]:
            with self.subTest(shape=shape):
                inputs = torch.randn(batch_size, *shape)
                transform = norm.ActNorm(shape[0])
                transform.forward(inputs) # One forward pass to initialize
                self.eps = 1e-6
                self.assert_forward_inverse_are_consistent(transform, inputs)


if __name__ == '__main__':
    unittest.main()
