# Supplementary material for: NFAD: fixing anomaly detection using normalizing flows
Source: PeerJ Comput Sci. 2021 Nov 18;7:e757. doi: 10.7717/peerj-cs.757 (PMC8627226; doi:10.7717/peerj-cs.757)
Supplement: Supplemental Information 1 [file peerj-cs-07-757-s001.zip › code/openf/algorithms/nde/transforms/orthogonal_test.py]

"""Tests for the orthogonal transforms."""

import torch
import unittest

import utils

from nde.transforms import orthogonal
from nde.transforms.transform_test import TransformTest


class HouseholderSequenceTest(TransformTest):

    def test_forward(self):
        features = 100
        batch_size = 50

        for num_transforms in [1, 2, 11, 12]:
            with self.subTest(num_transforms=num_transforms):
                transform = orthogonal.HouseholderSequence(
                    features=features, num_transforms=num_transforms)
                matrix = transform.matrix()
                inputs = torch.randn(batch_size, features)
                outputs, logabsdet = transform(inputs)
                self.assert_tensor_is_good(outputs, [batch_size, features])
                self.assert_tensor_is_good(logabsdet, [batch_size])
                self.eps = 1e-5
                self.assertEqual(outputs, inputs @ matrix.t())
                self.assertEqual(logabsdet, utils.logabsdet(matrix) * torch.ones(batch_size))

    def test_inverse(self):
        features = 100
        batch_size = 50

        for num_transforms in [1, 2, 11, 12]:
            with self.subTest(num_transforms=num_transforms):
                transform = orthogonal.HouseholderSequence(
                    features=features, num_transforms=num_transforms)
                matrix = transform.matrix()
                inputs = torch.randn(batch_size, features)
                outputs, logabsdet = transform.inverse(inputs)
                self.assert_tensor_is_good(outputs, [batch_size, features])
                self.assert_tensor_is_good(logabsdet, [batch_size])
                self.eps = 1e-5
                self.assertEqual(outputs, inputs @ matrix)
                self.assertEqual(logabsdet, utils.logabsdet(matrix) * torch.ones(batch_size))

    def test_matrix(self):
        features = 100

        for num_transforms in [1, 2, 11, 12]:
            with self.subTest(num_transforms=num_transforms):
                transform = orthogonal.HouseholderSequence(
                    features=features, num_transforms=num_transforms)
                matrix = transform.matrix()
                self.assert_tensor_is_good(matrix, [features, features])
                self.eps = 1e-5
                self.assertEqual(matrix @ matrix.t(), torch.eye(features, features))
                self.assertEqual(matrix.t() @ matrix, torch.eye(features, features))
                self.assertEqual(matrix.t(), torch.inverse(matrix))
                det_ref = torch.tensor(1.0 if num_transforms % 2 == 0 else -1.0)
                self.assertEqual(matrix.det(), det_ref)

    def test_forward_inverse_are_consistent(self):
        features = 100
        batch_size = 50
        inputs = torch.randn(batch_size, features)
        transforms = [
            orthogonal.HouseholderSequence(
                features=features, num_transforms=num_transforms)
            for num_transforms in [1, 2, 11, 12]
        ]
        self.eps = 1e-5
        for transform in transforms:
            with self.subTest(transform=transform):
                self.assert_forward_inverse_are_consistent(transform, inputs)


if __name__ == '__main__':
    unittest.main()
