# Supplementary material for: NFAD: fixing anomaly detection using normalizing flows
Source: PeerJ Comput Sci. 2021 Nov 18;7:e757. doi: 10.7717/peerj-cs.757 (PMC8627226; doi:10.7717/peerj-cs.757)
Supplement: Supplemental Information 1 [file peerj-cs-07-757-s001.zip › code/openf/algorithms/nde/transforms/qr_test.py]

import torch
import unittest

import utils

from nde.transforms import qr
from nde.transforms.transform_test import TransformTest


class QRLinearTest(TransformTest):

    def setUp(self):
        self.features = 3
        self.transform = qr.QRLinear(features=self.features, num_householder=4)

        upper = self.transform._create_upper()
        orthogonal = self.transform.orthogonal.matrix()
        self.weight = orthogonal @ upper
        self.weight_inverse = torch.inverse(self.weight)
        self.logabsdet = utils.logabsdet(self.weight)

        self.eps = 1e-5

    def test_forward_no_cache(self):
        batch_size = 10
        inputs = torch.randn(batch_size, self.features)
        outputs, logabsdet = self.transform.forward_no_cache(inputs)

        outputs_ref = torch.matmul(inputs, self.weight.t()) + self.transform.bias
        logabsdet_ref = torch.full([batch_size], self.logabsdet.item())

        self.assert_tensor_is_good(outputs, [batch_size, self.features])
        self.assert_tensor_is_good(logabsdet, [batch_size])

        self.assertEqual(outputs, outputs_ref)
        self.assertEqual(logabsdet, logabsdet_ref)

    def test_inverse_no_cache(self):
        batch_size = 10
        inputs = torch.randn(batch_size, self.features)
        outputs, logabsdet = self.transform.inverse_no_cache(inputs)

        outputs_ref = (inputs - self.transform.bias) @ self.weight_inverse.t()
        logabsdet_ref = torch.full([batch_size], -self.logabsdet.item())

        self.assert_tensor_is_good(outputs, [batch_size, self.features])
        self.assert_tensor_is_good(logabsdet, [batch_size])

        self.assertEqual(outputs, outputs_ref)
        self.assertEqual(logabsdet, logabsdet_ref)

    def test_weight(self):
        weight = self.transform.weight()
        self.assert_tensor_is_good(weight, [self.features, self.features])
        self.assertEqual(weight, self.weight)

    def test_weight_inverse(self):
        weight_inverse = self.transform.weight_inverse()
        self.assert_tensor_is_good(weight_inverse, [self.features, self.features])
        self.assertEqual(weight_inverse, self.weight_inverse)

    def test_logabsdet(self):
        logabsdet = self.transform.logabsdet()
        self.assert_tensor_is_good(logabsdet, [])
        self.assertEqual(logabsdet, self.logabsdet)

    def test_forward_inverse_are_consistent(self):
        batch_size = 10
        inputs = torch.randn(batch_size, self.features)
        self.assert_forward_inverse_are_consistent(self.transform, inputs)


if __name__ == '__main__':
    unittest.main()
