# Supplementary material for: NFAD: fixing anomaly detection using normalizing flows
Source: PeerJ Comput Sci. 2021 Nov 18;7:e757. doi: 10.7717/peerj-cs.757 (PMC8627226; doi:10.7717/peerj-cs.757)
Supplement: Supplemental Information 1 [file peerj-cs-07-757-s001.zip › code/openf/algorithms/nde/transforms/reshape.py]

import torch

import utils
from nde import transforms


class SqueezeTransform(transforms.Transform):
    """A transformation defined for image data that trades spatial dimensions for channel
    dimensions, i.e. "squeezes" the inputs along the channel dimensions.

    Implementation adapted from https://github.com/pclucas14/pytorch-glow and
    https://github.com/chaiyujin/glow-pytorch.

    Reference:
    > L. Dinh et al., Density estimation using Real NVP, ICLR 2017.
    """
    def __init__(self, factor=2):
        super(SqueezeTransform, self).__init__()

        if not utils.is_int(factor) or factor <= 1:
            raise ValueError('Factor must be an integer > 1.')

        self.factor = factor

    def get_output_shape(self, c, h, w):
        return (c * self.factor * self.factor,
                h // self.factor,
                w // self.factor)

    def forward(self, inputs, context=None):
        if inputs.dim() != 4:
            raise ValueError('Expecting inputs with 4 dimensions')

        batch_size, c, h, w = inputs.size()

        if h % self.factor != 0 or w % self.factor != 0:
            raise ValueError('Input image size not compatible with the factor.')

        inputs = inputs.view(batch_size, c, h // self.factor, self.factor, w // self.factor,
                             self.factor)
        inputs = inputs.permute(0, 1, 3, 5, 2, 4).contiguous()
        inputs = inputs.view(batch_size, c * self.factor * self.factor, h // self.factor,
                             w // self.factor)

        return inputs, torch.zeros(batch_size)

    def inverse(self, inputs, context=None):
        if inputs.dim() != 4:
            raise ValueError('Expecting inputs with 4 dimensions')

        batch_size, c, h, w = inputs.size()

        if c < 4 or c % 4 != 0:
            raise ValueError('Invalid number of channel dimensions.')

        inputs = inputs.view(batch_size, c // self.factor ** 2, self.factor, self.factor, h, w)
        inputs = inputs.permute(0, 1, 4, 2, 5, 3).contiguous()
        inputs = inputs.view(batch_size, c // self.factor ** 2, h * self.factor, w * self.factor)

        return inputs, torch.zeros(batch_size)

class ReshapeTransform(transforms.Transform):
    def __init__(self, input_shape, output_shape):
        super().__init__()
        self.input_shape = input_shape
        self.output_shape = output_shape

    def forward(self, inputs, context=None):
        if tuple(inputs.shape[1:]) != self.input_shape:
            raise RuntimeError('Unexpected inputs shape ({}, but expecting {})'
                               .format(tuple(inputs.shape[1:]), self.input_shape))
        return inputs.reshape(-1, *self.output_shape), torch.zeros(inputs.shape[0])

    def inverse(self, inputs, context=None):
        if tuple(inputs.shape[1:]) != self.output_shape:
            raise RuntimeError('Unexpected inputs shape ({}, but expecting {})'
                               .format(tuple(inputs.shape[1:]), self.output_shape))
        return inputs.reshape(-1, *self.input_shape), torch.zeros(inputs.shape[0])
