# Supplementary material for: NFAD: fixing anomaly detection using normalizing flows
Source: PeerJ Comput Sci. 2021 Nov 18;7:e757. doi: 10.7717/peerj-cs.757 (PMC8627226; doi:10.7717/peerj-cs.757)
Supplement: Supplemental Information 1 [file peerj-cs-07-757-s001.zip › code/openf/algorithms/nde/transforms/reshape_test.py]

import torch
import unittest

from nde.transforms.transform_test import TransformTest
from nde import transforms


class SqueezeTransformTest(TransformTest):
    def setUp(self):
        self.transform = transforms.SqueezeTransform()

    def test_forward(self):
        batch_size = 10
        for shape in [[32, 4, 4],
                      [16, 8, 8]]:
            with self.subTest(shape=shape):
                c, h, w = shape
                inputs = torch.randn(batch_size, c, h, w)
                outputs, logabsdet = self.transform(inputs)
                self.assert_tensor_is_good(outputs, [batch_size, c * 4, h // 2, w // 2])
                self.assert_tensor_is_good(logabsdet, [batch_size])
                self.assertEqual(logabsdet, torch.zeros(batch_size))

    def test_forward_values(self):
        inputs = torch.arange(1, 17, 1).long().view(1, 1, 4, 4)
        outputs, _ = self.transform(inputs)

        def assert_channel_equal(channel, values):
            self.assertEqual(outputs[0, channel, ...], torch.LongTensor(values))

        assert_channel_equal(0, [[1,3],
                                 [9,11]])
        assert_channel_equal(1, [[2,4],
                                 [10,12]])
        assert_channel_equal(2, [[5,7],
                                 [13,15]])
        assert_channel_equal(3, [[6,8],
                                 [14,16]])

    def test_forward_wrong_shape(self):
        batch_size = 10
        for shape in [[32, 3, 3],
                      [32, 5, 5],
                      [32, 4]]:
            with self.subTest(shape=shape):
                inputs = torch.randn(batch_size, *shape)
                with self.assertRaises(ValueError):
                    self.transform(inputs)

    def test_forward_inverse_are_consistent(self):
        batch_size = 10
        for shape in [[32, 4, 4],
                      [16, 8, 8]]:
            with self.subTest(shape=shape):
                c, h, w = shape
                inputs = torch.randn(batch_size, c, h, w)
                self.assert_forward_inverse_are_consistent(self.transform, inputs)

    def test_inverse_wrong_shape(self):
        batch_size = 10
        for shape in [[3, 4, 4],
                      [33, 4, 4],
                      [32, 4]]:
            with self.subTest(shape=shape):
                inputs = torch.randn(batch_size, *shape)
                with self.assertRaises(ValueError):
                    self.transform.inverse(inputs)


if __name__ == '__main__':
    unittest.main()
