# Supplementary material for: NFAD: fixing anomaly detection using normalizing flows
Source: PeerJ Comput Sci. 2021 Nov 18;7:e757. doi: 10.7717/peerj-cs.757 (PMC8627226; doi:10.7717/peerj-cs.757)
Supplement: Supplemental Information 1 [file peerj-cs-07-757-s001.zip › code/openf/algorithms/nde/transforms/splines/__init__.py]

from .linear import (
    linear_spline,
    unconstrained_linear_spline
)

from .quadratic import (
    quadratic_spline,
    unconstrained_quadratic_spline
)

from .cubic import (
    cubic_spline,
    unconstrained_cubic_spline
)

from .rational_quadratic import (
    rational_quadratic_spline,
    unconstrained_rational_quadratic_spline
)
