# Supplementary material for: NFAD: fixing anomaly detection using normalizing flows
Source: PeerJ Comput Sci. 2021 Nov 18;7:e757. doi: 10.7717/peerj-cs.757 (PMC8627226; doi:10.7717/peerj-cs.757)
Supplement: Supplemental Information 1 [file peerj-cs-07-757-s001.zip › code/openf/algorithms/nde/transforms/splines/cubic.py]

import math

import torch
from torch.nn import functional as F

import utils
from nde import transforms

DEFAULT_MIN_BIN_WIDTH = 1e-3
DEFAULT_MIN_BIN_HEIGHT = 1e-3
DEFAULT_EPS = 1e-5
DEFAULT_QUADRATIC_THRESHOLD = 1e-3

def unconstrained_cubic_spline(inputs,
                               unnormalized_widths,
                               unnormalized_heights,
                               unnorm_derivatives_left,
                               unnorm_derivatives_right,
                               inverse=False,
                               tail_bound=1.,
                               tails='linear',
                               min_bin_width=DEFAULT_MIN_BIN_WIDTH,
                               min_bin_height=DEFAULT_MIN_BIN_HEIGHT,
                               eps = DEFAULT_EPS,
                               quadratic_threshold = DEFAULT_QUADRATIC_THRESHOLD):

    inside_interval_mask = (inputs >= -tail_bound) & (inputs <= tail_bound)
    outside_interval_mask = ~inside_interval_mask

    outputs = torch.zeros_like(inputs)
    logabsdet = torch.zeros_like(inputs)

    if tails == 'linear':
        outputs[outside_interval_mask] = inputs[outside_interval_mask]
        logabsdet[outside_interval_mask] = 0
    else:
        raise RuntimeError('{} tails are not implemented.'.format(tails))

    outputs[inside_interval_mask], logabsdet[inside_interval_mask] = cubic_spline(
        inputs=inputs[inside_interval_mask],
        unnormalized_widths=unnormalized_widths[inside_interval_mask, :],
        unnormalized_heights=unnormalized_heights[inside_interval_mask, :],
        unnorm_derivatives_left=unnorm_derivatives_left[inside_interval_mask, :],
        unnorm_derivatives_right=unnorm_derivatives_right[inside_interval_mask, :],
        inverse=inverse,
        left=-tail_bound, right=tail_bound, bottom=-tail_bound, top=tail_bound,
        min_bin_width=min_bin_width,
        min_bin_height=min_bin_height,
        eps=eps,
        quadratic_threshold=quadratic_threshold
    )

    return outputs, logabsdet

def cubic_spline(inputs,
                 unnormalized_widths,
                 unnormalized_heights,
                 unnorm_derivatives_left,
                 unnorm_derivatives_right,
                 inverse=False,
                 left=0., right=1., bottom=0., top=1.,
                 min_bin_width=DEFAULT_MIN_BIN_WIDTH,
                 min_bin_height=DEFAULT_MIN_BIN_HEIGHT,
                 eps=DEFAULT_EPS,
                 quadratic_threshold=DEFAULT_QUADRATIC_THRESHOLD):
    """
    References:
    > Blinn, J. F. (2007). How to solve a cubic equation, part 5: Back to numerics. IEEE Computer
    Graphics and Applications, 27(3):78–89.
    """
    if not inverse and (torch.min(inputs) < left or torch.max(inputs) > right):
        raise transforms.InputOutsideDomain()
    elif inverse and (torch.min(inputs) < bottom or torch.max(inputs) > top):
        raise transforms.InputOutsideDomain()

    num_bins = unnormalized_widths.shape[-1]

    if min_bin_width * num_bins > 1.0:
        raise ValueError('Minimal bin width too large for the number of bins')
    if min_bin_height * num_bins > 1.0:
        raise ValueError('Minimal bin height too large for the number of bins')

    if inverse:
        inputs = (inputs - bottom) / (top - bottom)
    else:
        inputs = (inputs - left) / (right - left)

    widths = F.softmax(unnormalized_widths, dim=-1)
    widths = min_bin_width + (1 - min_bin_width * num_bins) * widths

    cumwidths = torch.cumsum(widths, dim=-1)
    cumwidths[..., -1] = 1
    cumwidths = F.pad(cumwidths, pad=(1, 0), mode='constant', value=0.0)

    heights = F.softmax(unnormalized_heights, dim=-1)
    heights = min_bin_height + (1 - min_bin_height * num_bins) * heights

    cumheights = torch.cumsum(heights, dim=-1)
    cumheights[..., -1] = 1
    cumheights = F.pad(cumheights, pad=(1, 0), mode='constant', value=0.0)

    slopes = heights / widths
    min_something_1 = torch.min(torch.abs(slopes[..., :-1]),
                                torch.abs(slopes[..., 1:]))
    min_something_2 = (
            0.5 * (widths[..., 1:] * slopes[..., :-1] + widths[..., :-1] * slopes[..., 1:])
            / (widths[..., :-1] + widths[..., 1:])
    )
    min_something = torch.min(min_something_1, min_something_2)

    derivatives_left = torch.sigmoid(unnorm_derivatives_left) * 3 * slopes[..., 0][..., None]
    derivatives_right = torch.sigmoid(unnorm_derivatives_right) * 3 * slopes[..., -1][..., None]

    derivatives = min_something * (torch.sign(slopes[..., :-1]) + torch.sign(slopes[..., 1:]))
    derivatives = torch.cat([derivatives_left,
                             derivatives,
                             derivatives_right], dim=-1)

    a = (derivatives[..., :-1] + derivatives[..., 1:] - 2 * slopes) / widths.pow(2)
    b = (3 * slopes - 2 * derivatives[..., :-1] - derivatives[..., 1:]) / widths
    c = derivatives[..., :-1]
    d = cumheights[..., :-1]

    if inverse:
        bin_idx = utils.searchsorted(cumheights, inputs)[..., None]
    else:
        bin_idx = utils.searchsorted(cumwidths, inputs)[..., None]

    inputs_a = a.gather(-1, bin_idx)[..., 0]
    inputs_b = b.gather(-1, bin_idx)[..., 0]
    inputs_c = c.gather(-1, bin_idx)[..., 0]
    inputs_d = d.gather(-1, bin_idx)[..., 0]

    input_left_cumwidths = cumwidths.gather(-1, bin_idx)[..., 0]
    input_right_cumwidths = cumwidths.gather(-1, bin_idx + 1)[..., 0]

    if inverse:
        # Modified coefficients for solving the cubic.
        inputs_b_ = (inputs_b / inputs_a) / 3.
        inputs_c_ = (inputs_c / inputs_a) / 3.
        inputs_d_ = (inputs_d - inputs) / inputs_a

        delta_1 = -inputs_b_.pow(2) + inputs_c_
        delta_2 = -inputs_c_ * inputs_b_ + inputs_d_
        delta_3 = inputs_b_ * inputs_d_ - inputs_c_.pow(2)

        discriminant = 4. * delta_1 * delta_3 - delta_2.pow(2)

        depressed_1 = -2. * inputs_b_ * delta_1 + delta_2
        depressed_2 = delta_1

        three_roots_mask = discriminant >= 0  # Discriminant == 0 might be a problem in practice.
        one_root_mask = discriminant < 0

        outputs = torch.zeros_like(inputs)

        # Deal with one root cases.

        p = utils.cbrt((-depressed_1[one_root_mask] + torch.sqrt(-discriminant[one_root_mask])) / 2.)
        q = utils.cbrt((-depressed_1[one_root_mask] - torch.sqrt(-discriminant[one_root_mask])) / 2.)

        outputs[one_root_mask] = ((p + q)
                                  - inputs_b_[one_root_mask]
                                  + input_left_cumwidths[one_root_mask])

        # Deal with three root cases.

        theta = torch.atan2(torch.sqrt(discriminant[three_roots_mask]), -depressed_1[three_roots_mask])
        theta /= 3.

        cubic_root_1 = torch.cos(theta)
        cubic_root_2 = torch.sin(theta)

        root_1 = cubic_root_1
        root_2 = -0.5 * cubic_root_1 - 0.5 * math.sqrt(3) * cubic_root_2
        root_3 = -0.5 * cubic_root_1 + 0.5 * math.sqrt(3) * cubic_root_2

        root_scale = 2 * torch.sqrt(-depressed_2[three_roots_mask])
        root_shift = (-inputs_b_[three_roots_mask] + input_left_cumwidths[three_roots_mask])

        root_1 = root_1 * root_scale + root_shift
        root_2 = root_2 * root_scale + root_shift
        root_3 = root_3 * root_scale + root_shift

        root1_mask = ((input_left_cumwidths[three_roots_mask] - eps) < root_1).float()
        root1_mask *= (root_1 < (input_right_cumwidths[three_roots_mask] + eps)).float()

        root2_mask = ((input_left_cumwidths[three_roots_mask] - eps) < root_2).float()
        root2_mask *= (root_2 < (input_right_cumwidths[three_roots_mask] + eps)).float()

        root3_mask = ((input_left_cumwidths[three_roots_mask] - eps) < root_3).float()
        root3_mask *= (root_3 < (input_right_cumwidths[three_roots_mask] + eps)).float()

        roots = torch.stack([root_1, root_2, root_3], dim=-1)
        masks = torch.stack([root1_mask, root2_mask, root3_mask], dim=-1)
        mask_index = torch.argsort(masks, dim=-1, descending=True)[..., 0][..., None]
        outputs[three_roots_mask] = torch.gather(roots, dim=-1, index=mask_index).view(-1)

        # Deal with a -> 0 (almost quadratic) cases.

        quadratic_mask = inputs_a.abs() < quadratic_threshold
        a = inputs_b[quadratic_mask]
        b = inputs_c[quadratic_mask]
        c = (inputs_d[quadratic_mask] - inputs[quadratic_mask])
        alpha = (-b + torch.sqrt(b.pow(2) - 4*a*c)) / (2*a)
        outputs[quadratic_mask] = alpha + input_left_cumwidths[quadratic_mask]

        shifted_outputs = (outputs - input_left_cumwidths)
        logabsdet = -torch.log((3 * inputs_a * shifted_outputs.pow(2) +
                                2 * inputs_b * shifted_outputs +
                                inputs_c))
    else:
        shifted_inputs = (inputs - input_left_cumwidths)
        outputs = (inputs_a * shifted_inputs.pow(3) +
                   inputs_b * shifted_inputs.pow(2) +
                   inputs_c * shifted_inputs +
                   inputs_d)

        logabsdet = torch.log((3 * inputs_a * shifted_inputs.pow(2) +
                               2 * inputs_b * shifted_inputs +
                               inputs_c))

    if inverse:
        outputs = outputs * (right - left) + left
        logabsdet = logabsdet - math.log(top - bottom) + math.log(right - left)
    else:
        outputs = outputs * (top - bottom) + bottom
        logabsdet = logabsdet + math.log(top - bottom) - math.log(right - left)

    return outputs, logabsdet
