# Supplementary material for: NFAD: fixing anomaly detection using normalizing flows
Source: PeerJ Comput Sci. 2021 Nov 18;7:e757. doi: 10.7717/peerj-cs.757 (PMC8627226; doi:10.7717/peerj-cs.757)
Supplement: Supplemental Information 1 [file peerj-cs-07-757-s001.zip › code/openf/algorithms/nde/transforms/splines/linear_test.py]

import torch
import torchtestcase

from nde.transforms import splines

class LinearSplineTest(torchtestcase.TorchTestCase):
    def test_forward_inverse_are_consistent(self):
        num_bins = 10
        shape = [2,3,4]

        unnormalized_pdf = torch.randn(*shape, num_bins)

        def call_spline_fn(inputs, inverse=False):
            return splines.linear_spline(
                inputs=inputs,
                unnormalized_pdf=unnormalized_pdf,
                inverse=inverse
            )

        inputs = torch.rand(*shape)
        outputs, logabsdet = call_spline_fn(inputs, inverse=False)
        inputs_inv, logabsdet_inv = call_spline_fn(outputs, inverse=True)

        self.eps = 1e-4
        self.assertEqual(inputs, inputs_inv)
        self.assertEqual(logabsdet + logabsdet_inv, torch.zeros_like(logabsdet))

class UnconstrainedLinearSplineTest(torchtestcase.TorchTestCase):
    def test_forward_inverse_are_consistent(self):
        num_bins = 10
        shape = [2,3,4]

        unnormalized_pdf = torch.randn(*shape, num_bins)

        def call_spline_fn(inputs, inverse=False):
            return splines.unconstrained_linear_spline(
                inputs=inputs,
                unnormalized_pdf=unnormalized_pdf,
                inverse=inverse
            )

        inputs = 3 * torch.randn(*shape) # Note inputs are outside [0,1].
        outputs, logabsdet = call_spline_fn(inputs, inverse=False)
        inputs_inv, logabsdet_inv = call_spline_fn(outputs, inverse=True)

        self.eps = 1e-4
        self.assertEqual(inputs, inputs_inv)
        self.assertEqual(logabsdet + logabsdet_inv, torch.zeros_like(logabsdet))
