# Supplementary material for: NFAD: fixing anomaly detection using normalizing flows
Source: PeerJ Comput Sci. 2021 Nov 18;7:e757. doi: 10.7717/peerj-cs.757 (PMC8627226; doi:10.7717/peerj-cs.757)
Supplement: Supplemental Information 1 [file peerj-cs-07-757-s001.zip › code/openf/algorithms/nde/transforms/standard_test.py]

"""Tests for the standard transforms."""

import numpy as np
import torch
import unittest

from nde.transforms import standard
from nde.transforms.transform_test import TransformTest


class IdentityTransformTest(TransformTest):

    def test_forward(self):
        batch_size = 10
        shape = [2, 3, 4]
        inputs = torch.randn(batch_size, *shape)
        transform = standard.IdentityTransform()
        outputs, logabsdet = transform(inputs)
        self.assert_tensor_is_good(outputs, [batch_size] + shape)
        self.assert_tensor_is_good(logabsdet, [batch_size])
        self.assertEqual(outputs, inputs)
        self.assertEqual(logabsdet, torch.zeros(batch_size))

    def test_inverse(self):
        batch_size = 10
        shape = [2, 3, 4]
        inputs = torch.randn(batch_size, *shape)
        transform = standard.IdentityTransform()
        outputs, logabsdet = transform.inverse(inputs)
        self.assert_tensor_is_good(outputs, [batch_size] + shape)
        self.assert_tensor_is_good(logabsdet, [batch_size])
        self.assertEqual(outputs, inputs)
        self.assertEqual(logabsdet, torch.zeros(batch_size))

    def test_forward_inverse_are_consistent(self):
        batch_size = 10
        shape = [2, 3, 4]
        inputs = torch.randn(batch_size, *shape)
        transform = standard.IdentityTransform()
        self.assert_forward_inverse_are_consistent(transform, inputs)


class AffineScalarTransformTest(TransformTest):

    def test_forward(self):
        batch_size = 10
        shape = [2, 3, 4]
        inputs = torch.randn(batch_size, *shape)

        def test_case(scale, shift, true_outputs, true_logabsdet):
            with self.subTest(scale=scale, shift=shift):
                transform = standard.AffineScalarTransform(scale=scale, shift=shift)
                outputs, logabsdet = transform(inputs)
                self.assert_tensor_is_good(outputs, [batch_size] + shape)
                self.assert_tensor_is_good(logabsdet, [batch_size])
                self.assertEqual(outputs, true_outputs)
                self.assertEqual(logabsdet,
                                 torch.full([batch_size], true_logabsdet * np.prod(shape)))

        self.eps = 1e-6
        test_case(None, 2., inputs + 2., 0)
        test_case(2., None, inputs * 2., np.log(2.))
        test_case(2., 2., inputs * 2. + 2., np.log(2.))

    def test_inverse(self):
        batch_size = 10
        shape = [2, 3, 4]
        inputs = torch.randn(batch_size, *shape)

        def test_case(scale, shift, true_outputs, true_logabsdet):
            with self.subTest(scale=scale, shift=shift):
                transform = standard.AffineScalarTransform(scale=scale, shift=shift)
                outputs, logabsdet = transform.inverse(inputs)
                self.assert_tensor_is_good(outputs, [batch_size] + shape)
                self.assert_tensor_is_good(logabsdet, [batch_size])
                self.assertEqual(outputs, true_outputs)
                self.assertEqual(logabsdet,
                                 torch.full([batch_size], true_logabsdet * np.prod(shape)))

        self.eps = 1e-6
        test_case(None, 2., inputs - 2., 0)
        test_case(2., None, inputs / 2., -np.log(2.))
        test_case(2., 2., (inputs - 2.) / 2., -np.log(2.))

    def test_forward_inverse_are_consistent(self):
        batch_size = 10
        shape = [2, 3, 4]
        inputs = torch.randn(batch_size, *shape)

        def test_case(scale, shift):
            transform = standard.AffineScalarTransform(scale=scale, shift=shift)
            self.assert_forward_inverse_are_consistent(transform, inputs)

        self.eps = 1e-6
        test_case(None, 2.)
        test_case(2., None)
        test_case(2., 2.)


if __name__ == '__main__':
    unittest.main()
