# Supplementary material for: NFAD: fixing anomaly detection using normalizing flows
Source: PeerJ Comput Sci. 2021 Nov 18;7:e757. doi: 10.7717/peerj-cs.757 (PMC8627226; doi:10.7717/peerj-cs.757)
Supplement: Supplemental Information 1 [file peerj-cs-07-757-s001.zip › code/openf/algorithms/nn/__init__.py]

from .resnet import (
    ResidualNet,
    ConvResidualNet,
)

from .unet import UNet

from .attention import ConvAttentionNet

from .mlp import MLP

from .conv import (
    SylvesterFlowConvEncoderNet,
    SylvesterFlowConvDecoderNet,
    ConvEncoder,
    ConvDecoder
)
