# Supplementary material for: NFAD: fixing anomaly detection using normalizing flows
Source: PeerJ Comput Sci. 2021 Nov 18;7:e757. doi: 10.7717/peerj-cs.757 (PMC8627226; doi:10.7717/peerj-cs.757)
Supplement: Supplemental Information 1 [file peerj-cs-07-757-s001.zip › code/openf/algorithms/utils/__init__.py]

from .torchutils import (
    create_alternating_binary_mask,
    create_mid_split_binary_mask,
    create_random_binary_mask,
    get_num_parameters,
    logabsdet,
    random_orthogonal,
    sum_except_batch,
    split_leading_dim,
    merge_leading_dims,
    repeat_rows,
    tensor2numpy,
    tile,
    searchsorted,
    cbrt,
    get_temperature
)

from .typechecks import is_bool
from .typechecks import is_int
from .typechecks import is_positive_int
from .typechecks import is_nonnegative_int
from .typechecks import is_power_of_two

from .io import get_data_root
from .io import NoDataRootError
