# Supplementary material for: NFAD: fixing anomaly detection using normalizing flows
Source: PeerJ Comput Sci. 2021 Nov 18;7:e757. doi: 10.7717/peerj-cs.757 (PMC8627226; doi:10.7717/peerj-cs.757)
Supplement: Supplemental Information 1 [file peerj-cs-07-757-s001.zip › code/openf/algorithms/utils/io.py]

"""Utility functions for Input/Output."""

import os


class NoDataRootError(Exception):
    """Exception to be thrown when data root doesn't exist."""
    pass


def get_data_root():
    """Returns the data root, which we assume is contained in an environment variable.

    Returns:
        string, the data root.

    Raises:
        NoDataRootError: If environment variable doesn't exist.
    """
    data_root_var = 'DATAROOT'
    try:
        return os.environ[data_root_var]
    except KeyError:
        raise NoDataRootError('Data root must be in environment variable {}, which'
                              ' doesn\'t exist.'.format(data_root_var))
