# Supplementary material for: NFAD: fixing anomaly detection using normalizing flows
Source: PeerJ Comput Sci. 2021 Nov 18;7:e757. doi: 10.7717/peerj-cs.757 (PMC8627226; doi:10.7717/peerj-cs.757)
Supplement: Supplemental Information 1 [file peerj-cs-07-757-s001.zip › code/openf/algorithms/utils/typechecks.py]

"""Functions that check types."""


def is_bool(x):
    return isinstance(x, bool)


def is_int(x):
    return isinstance(x, int)


def is_positive_int(x):
    return is_int(x) and x > 0


def is_nonnegative_int(x):
    return is_int(x) and x >= 0


def is_power_of_two(n):
    if is_positive_int(n):
        return not n & (n - 1)
    else:
        return False
