# Supplementary material for: NFAD: fixing anomaly detection using normalizing flows
Source: PeerJ Comput Sci. 2021 Nov 18;7:e757. doi: 10.7717/peerj-cs.757 (PMC8627226; doi:10.7717/peerj-cs.757)
Supplement: Supplemental Information 1 [file peerj-cs-07-757-s001.zip › code/openf/datasets/__init__.py]

from .cifar import CIFAR
from .mnist import MNIST
from .omniglot import Omniglot

from .higgs import HIGGS
from .susy import SUSY
from .kdd import KDD

available_datasets = dict(
    mnist=MNIST,
    cifar=CIFAR,
    higgs=HIGGS,
    susy=SUSY,
    kdd=KDD,
    omniglot=Omniglot
)
