# Supplementary material for: NFAD: fixing anomaly detection using normalizing flows
Source: PeerJ Comput Sci. 2021 Nov 18;7:e757. doi: 10.7717/peerj-cs.757 (PMC8627226; doi:10.7717/peerj-cs.757)
Supplement: Supplemental Information 1 [file peerj-cs-07-757-s001.zip › code/openf/models/cifar10.py]

import torch
import torch.nn as nn
import torch.nn.functional as F
from openf.algorithms.deep_sad import DeepSAD_Base
from openf.utils import init_weights


class CIFAR10_LeNet_Encoder(DeepSAD_Base):

    def __init__(self, rep_dim=128):
        super().__init__()

        self.rep_dim = rep_dim
        self.pool = nn.MaxPool2d(2, 2)

        self.conv1 = nn.Conv2d(3, 32, 5, bias=False, padding=2)
        self.bn2d1 = nn.BatchNorm2d(32, eps=1e-04, affine=False)
        self.conv2 = nn.Conv2d(32, 64, 5, bias=False, padding=2)
        self.bn2d2 = nn.BatchNorm2d(64, eps=1e-04, affine=False)
        self.conv3 = nn.Conv2d(64, 128, 5, bias=False, padding=2)
        self.bn2d3 = nn.BatchNorm2d(128, eps=1e-04, affine=False)
        self.fc1 = nn.Linear(128 * 4 * 4, self.rep_dim, bias=False)
        self.apply(init_weights)


    def forward(self, x):
        x = x.view(-1, 3, 32, 32)
        x = self.conv1(x)
        x = self.pool(F.leaky_relu(self.bn2d1(x)))
        x = self.conv2(x)
        x = self.pool(F.leaky_relu(self.bn2d2(x)))
        x = self.conv3(x)
        x = self.pool(F.leaky_relu(self.bn2d3(x)))
        x = x.view(int(x.size(0)), -1)
        x = self.fc1(x)
        return x


class CIFAR10_LeNet_Decoder(nn.Module):

    def __init__(self, rep_dim=128):
        super().__init__()

        self.rep_dim = rep_dim

        self.deconv1 = nn.ConvTranspose2d(int(self.rep_dim / (4 * 4)), 128, 5, bias=False, padding=2)
        nn.init.xavier_uniform_(self.deconv1.weight, gain=nn.init.calculate_gain('leaky_relu'))
        self.bn2d4 = nn.BatchNorm2d(128, eps=1e-04, affine=False)
        self.deconv2 = nn.ConvTranspose2d(128, 64, 5, bias=False, padding=2)
        nn.init.xavier_uniform_(self.deconv2.weight, gain=nn.init.calculate_gain('leaky_relu'))
        self.bn2d5 = nn.BatchNorm2d(64, eps=1e-04, affine=False)
        self.deconv3 = nn.ConvTranspose2d(64, 32, 5, bias=False, padding=2)
        nn.init.xavier_uniform_(self.deconv3.weight, gain=nn.init.calculate_gain('leaky_relu'))
        self.bn2d6 = nn.BatchNorm2d(32, eps=1e-04, affine=False)
        self.deconv4 = nn.ConvTranspose2d(32, 3, 5, bias=False, padding=2)
        nn.init.xavier_uniform_(self.deconv4.weight, gain=nn.init.calculate_gain('leaky_relu'))
        self.apply(init_weights)

    def forward(self, x):
        x = x.view(int(x.size(0)), int(self.rep_dim / (4 * 4)), 4, 4)
        x = F.leaky_relu(x)
        x = self.deconv1(x)
        x = F.interpolate(F.leaky_relu(self.bn2d4(x)), scale_factor=2)
        x = self.deconv2(x)
        x = F.interpolate(F.leaky_relu(self.bn2d5(x)), scale_factor=2)
        x = self.deconv3(x)
        x = F.interpolate(F.leaky_relu(self.bn2d6(x)), scale_factor=2)
        x = self.deconv4(x)
        x = torch.sigmoid(x)
        return x
