# Supplementary material for: NFAD: fixing anomaly detection using normalizing flows
Source: PeerJ Comput Sci. 2021 Nov 18;7:e757. doi: 10.7717/peerj-cs.757 (PMC8627226; doi:10.7717/peerj-cs.757)
Supplement: Supplemental Information 1 [file peerj-cs-07-757-s001.zip › code/requirements.txt]

absl-py==0.13.0
astunparse==1.6.3
backcall==0.2.0
cachetools==4.2.2
certifi==2021.5.30
chardet==3.0.4
crayflow==0.3.3
craygraph==0.3.0
cycler==0.10.0
decorator==4.4.2
flatbuffers==1.12
gast==0.4.0
google-auth==1.33.0
google-auth-oauthlib==0.4.4
google-pasta==0.2.0
grpcio==1.34.1
h5py==3.1.0
idna==2.10
ipython==7.19.0
ipython-genutils==0.2.0
jedi==0.17.2
joblib==0.17.0
Keras==2.4.3
keras-nightly==2.5.0.dev2021032900
Keras-Preprocessing==1.1.2
kiwisolver==1.3.1
Markdown==3.3.4
matplotlib==3.3.3
mkl-fft==1.2.0
mkl-random==1.1.1
mkl-service==2.3.0
numpy @ file:///tmp/build/80754af9/numpy_and_numpy_base_1603570489231/work
oauthlib==3.1.1
olefile==0.46
opt-einsum==3.3.0
pandas==1.1.4
parso==0.7.1
pexpect==4.8.0
pickleshare==0.7.5
Pillow @ file:///tmp/build/80754af9/pillow_1603822255246/work
prompt-toolkit==3.0.8
protobuf==3.17.3
ptyprocess==0.6.0
pyasn1==0.4.8
pyasn1-modules==0.2.8
pydotplus==2.0.2
Pygments==2.7.2
pyparsing==2.4.7
python-dateutil==2.8.1
pytz==2020.4
PyYAML==5.4.1
requests==2.25.0
requests-oauthlib==1.3.0
rsa==4.7.2
scikit-learn==0.23.2
scipy==1.5.4
six @ file:///tmp/build/80754af9/six_1605205327372/work
tensorboard==2.5.0
tensorboard-data-server==0.6.1
tensorboard-plugin-wit==1.8.0
tensorflow-estimator==2.5.0
tensorflow-gpu==2.5.0
termcolor==1.1.0
threadpoolctl==2.1.0
torch==1.7.0
torchvision==0.8.1
tqdm==4.54.0
traitlets==5.0.5
typing-extensions @ file:///tmp/build/80754af9/typing_extensions_1598376058250/work
urllib3==1.26.2
wcwidth==0.2.5
Werkzeug==2.0.1
wrapt==1.12.1
