# Supplementary material for: NFAD: fixing anomaly detection using normalizing flows
Source: PeerJ Comput Sci. 2021 Nov 18;7:e757. doi: 10.7717/peerj-cs.757 (PMC8627226; doi:10.7717/peerj-cs.757)
Supplement: Supplemental Information 1 [file peerj-cs-07-757-s001.zip › code/scripts/iaf-susy.sh]

#!/bin/bash

mkdir -p logs/

python scripts/warmup.py susy || exit $?

for partition in 0 100 1000 10000 1000000; do
  FILENAME="IAF-SUSY-$normal-$partition"
  sbatch --gpus=1 -c 1 --job-name="$FILENAME" --error="logs/$FILENAME.err" --output="logs/$FILENAME.out" \
    scripts/main.sh iaf susy --anomalies "$partition" --device cuda "$@" &
done

wait
