# Supplementary material for: NFAD: fixing anomaly detection using normalizing flows
Source: PeerJ Comput Sci. 2021 Nov 18;7:e757. doi: 10.7717/peerj-cs.757 (PMC8627226; doi:10.7717/peerj-cs.757)
Supplement: Supplemental Information 1 [file peerj-cs-07-757-s001.zip › code/scripts/iaf.sh]

#!/bin/bash

DATASETS='higgs susy kdd'

for DATASET in ${DATASETS}; do
  bash "scripts/iaf-${DATASET}.sh"
done
