# Supplementary material for: NFAD: fixing anomaly detection using normalizing flows
Source: PeerJ Comput Sci. 2021 Nov 18;7:e757. doi: 10.7717/peerj-cs.757 (PMC8627226; doi:10.7717/peerj-cs.757)
Supplement: Supplemental Information 1 [file peerj-cs-07-757-s001.zip › code/scripts/pro-cifar.sh]

#!/bin/bash

mkdir -p logs/

python scripts/warmup.py cifar || exit $?

for normal in {0..9}; do
  for partition in 0 1 2 4; do
    FILENAME="PRO-CIFAR-$normal-$partition"
    sbatch --gpus=1 -c 1 --job-name="$FILENAME" --error="logs/$FILENAME.err" --output="logs/$FILENAME.out" \
      scripts/main.sh pro cifar --normal "$normal" --anomalies "$partition" --device cuda "$@" &
  done
done

wait
